# Supplementary material for: Microbiota composition data of imago and larval stage of the anhydrobiotic midge
Source: Data Brief. 2020 Nov 18;33:106527. doi: 10.1016/j.dib.2020.106527 (PMC7689402; doi:10.1016/j.dib.2020.106527)
Supplement: Supplementary file 1 [file mmc1.zip]

Archive with 3 entries (2 files):
- mmc1/
- mmc1/Imago.PHYLUM.fig1.braken
- mmc1/Imago.PHYLUM.fig1.braken_V2.txt
