# Supplementary material for: Microbiota composition data of imago and larval stage of the anhydrobiotic midge
Source: Data Brief. 2020 Nov 18;33:106527. doi: 10.1016/j.dib.2020.106527 (PMC7689402; doi:10.1016/j.dib.2020.106527)
Supplement: Supplementary file 1 [file mmc1.zip › mmc1/Imago.PHYLUM.fig1.braken]

name	taxonomy_id	taxonomy_lvl	kraken_assigned_reads	added_reads	new_est_reads	fraction_total_reads
Proteobacteria	1224	P	193780	6762	200542	0.47929
Spirochaetes	203691	P	54	-5	49	0.00012
Thermotogae	200918	P	19	140	159	0.00038
Bacteroidetes	976	P	42720	167	42887	0.10250
Verrucomicrobia	74201	P	75	1	76	0.00018
Actinobacteria	201174	P	145806	2508	148314	0.35446
Cyanobacteria	1117	P	384	0	384	0.00092
Kiritimatiellaeota	134625	P	11	0	11	0.00003
Deinococcus-Thermus	1297	P	946	24	970	0.00232
Fibrobacteres	65842	P	11	0	11	0.00003
Planctomycetes	203682	P	503	4	507	0.00121
Chlorobi	1090	P	26	1	27	0.00006
Crenarchaeota	28889	P	12	469	481	0.00115
Gemmatimonadetes	142182	P	27	0	27	0.00006
Candidatus Saccharibacteria	95818	P	33	3	36	0.00009
Chloroflexi	200795	P	42	-2	40	0.00010
Firmicutes	1239	P	16872	6184	23056	0.05510
Nitrospirae	40117	P	23	0	23	0.00005
Fusobacteria	32066	P	378	11	389	0.00093
Tenericutes	544448	P	39	1	40	0.00010
Acidobacteria	57723	P	83	1	84	0.00020
Thaumarchaeota	651137	P	61	3	64	0.00015
Euryarchaeota	28890	P	227	6	233	0.00056
