# Supplementary material for: Microbiota composition data of imago and larval stage of the anhydrobiotic midge
Source: Data Brief. 2020 Nov 18;33:106527. doi: 10.1016/j.dib.2020.106527 (PMC7689402; doi:10.1016/j.dib.2020.106527)
Supplement: Supplementary file 2 [file mmc2.zip › mmc2/Larvae.PHYLUM.fig1.braken]

name	taxonomy_id	taxonomy_lvl	kraken_assigned_reads	added_reads	new_est_reads	fraction_total_reads
Bacteroidetes	976	P	8117	3247	11364	0.05557
Crenarchaeota	28889	P	29	2	31	0.00015
Proteobacteria	1224	P	4535	126343	130878	0.64002
Spirochaetes	203691	P	49	31	80	0.00039
Tenericutes	544448	P	226	1886	2112	0.01033
Verrucomicrobia	74201	P	10	0	10	0.00005
Planctomycetes	203682	P	92	2	94	0.00046
Chloroflexi	200795	P	13	-9	4	0.00002
Firmicutes	1239	P	2332	31036	33368	0.16318
Euryarchaeota	28890	P	101	607	708	0.00346
Cyanobacteria	1117	P	466	120	586	0.00287
Nitrospirae	40117	P	53	0	53	0.00026
Actinobacteria	201174	P	9415	15670	25085	0.12267
Fusobacteria	32066	P	101	14	115	0.00056
