# Supplementary material for: Microbiota composition data of imago and larval stage of the anhydrobiotic midge
Source: Data Brief. 2020 Nov 18;33:106527. doi: 10.1016/j.dib.2020.106527 (PMC7689402; doi:10.1016/j.dib.2020.106527)
Supplement: Supplementary file 3 [file mmc3.zip]

Archive with 2 entries (1 files):
- mmc3/
- mmc3/file_for_krona_visualisation_of_imago.fig2.kraken
