# Supplementary material for: Microbiota composition data of imago and larval stage of the anhydrobiotic midge
Source: Data Brief. 2020 Nov 18;33:106527. doi: 10.1016/j.dib.2020.106527 (PMC7689402; doi:10.1016/j.dib.2020.106527)
Supplement: Supplementary file 3 [file mmc3.zip › mmc3/file_for_krona_visualisation_of_imago.fig2.kraken]

C	HWI-ST992:158:D26PYACXX:8:2216:3698:43826/1	543	83	0:37 543:5 0:7
C	HWI-ST992:158:D26PYACXX:8:2103:19818:12932/1	543	53	0:12 543:1 0:6
C	HWI-ST992:158:D26PYACXX:8:1313:4033:15113/1	2	90	0:10 2:5 0:17 2:5 0:14 2:2 0:3
C	HWI-ST992:158:D26PYACXX:8:2307:14671:97352/1	543	68	543:1 0:1 543:5 0:2 543:1 0:24
C	HWI-ST992:158:D26PYACXX:8:1206:14645:79170/1	543	101	543:5 0:29 543:6 0:18 543:5 0:4
C	HWI-ST992:158:D26PYACXX:8:2115:18533:22322/1	28384	50	0:5 28384:5 0:6
C	HWI-ST992:158:D26PYACXX:8:1110:10390:40507/1	543	57	0:7 543:1 0:9 543:5 0:1
C	HWI-ST992:158:D26PYACXX:8:1208:4169:89660/1	2479367	84	0:40 2479367:5 0:5
C	HWI-ST992:158:D26PYACXX:8:1104:9628:24100/1	543	52	0:4 543:3 0:8 543:3
C	HWI-ST992:158:D26PYACXX:8:1304:8928:25978/1	543	71	0:7 543:5 0:7 543:3 0:5 543:2 0:8
C	HWI-ST992:158:D26PYACXX:8:1313:7202:30335/1	1710	101	0:6 1710:3 0:15 1710:5 0:28 1710:2 0:8
C	HWI-ST992:158:D26PYACXX:8:2105:6276:75879/1	543	69	0:2 543:5 0:28
C	HWI-ST992:158:D26PYACXX:8:1303:10082:82849/1	85006	101	0:29 85023:1 0:3 85006:5 0:29
C	HWI-ST992:158:D26PYACXX:8:2111:13039:6999/1	1239	72	0:15 1239:2 0:21
C	HWI-ST992:158:D26PYACXX:8:2210:7242:87837/1	28384	50	28384:1 0:9 28384:1 0:5
C	HWI-ST992:158:D26PYACXX:8:1209:12538:53888/1	1211326	101	1211326:1 0:5 1211326:6 0:2 1211326:1 0:5 1211326:5 0:42
C	HWI-ST992:158:D26PYACXX:8:2210:2006:10492/1	543	101	0:9 543:4 0:41 543:1 0:12
C	HWI-ST992:158:D26PYACXX:8:1115:9657:48713/1	543	81	0:16 543:5 0:16 543:5 0:4 543:1
C	HWI-ST992:158:D26PYACXX:8:1107:3993:64773/1	85006	101	0:42 85006:1 0:7 85006:4 0:13
C	HWI-ST992:158:D26PYACXX:8:1104:9011:48020/1	1236	87	0:47 1236:5 0:1
C	HWI-ST992:158:D26PYACXX:8:2311:19951:22203/1	28384	65	0:18 28384:5 0:8
C	HWI-ST992:158:D26PYACXX:8:1106:12830:89529/1	1055530	43	0:2 1055530:5 0:2
C	HWI-ST992:158:D26PYACXX:8:2106:5494:48837/1	28384	51	28384:3 0:14
C	HWI-ST992:158:D26PYACXX:8:2310:13032:55249/1	85006	80	0:3 1760:5 0:16 1760:5 0:1 85006:2 0:5 85006:3 0:5 157920:1
C	HWI-ST992:158:D26PYACXX:8:1311:7278:10240/1	543	101	543:3 0:7 543:1 0:3 543:5 0:6 2:4 0:16 543:3 0:19
C	HWI-ST992:158:D26PYACXX:8:1109:13381:40405/1	28384	48	0:5 28384:5 0:4
C	HWI-ST992:158:D26PYACXX:8:2112:14087:90112/1	543	101	0:32 543:5 0:18 543:1 0:7 543:4
C	HWI-ST992:158:D26PYACXX:8:2213:10624:54272/1	157920	62	0:11 157920:2 0:1 157920:5 0:9
C	HWI-ST992:158:D26PYACXX:8:1106:13152:11745/1	543	37	0:2 543:1
C	HWI-ST992:158:D26PYACXX:8:2316:2382:6372/1	543	101	0:8 2:1 0:21 543:4 2:1 0:29 2:1 0:2
C	HWI-ST992:158:D26PYACXX:8:1114:14025:36091/1	28384	71	0:24 28384:5 0:8
C	HWI-ST992:158:D26PYACXX:8:2207:18276:89907/1	2	67	2:3 0:30
C	HWI-ST992:158:D26PYACXX:8:2211:4466:4991/1	157920	68	0:6 157920:5 0:8 157920:5 0:10
C	HWI-ST992:158:D26PYACXX:8:2106:13149:37457/1	543	101	2:4 0:43 543:5 0:15
C	HWI-ST992:158:D26PYACXX:8:2103:10625:15616/1	1710	101	0:5 1710:5 0:7 1710:1 0:16 1710:5 0:28
C	HWI-ST992:158:D26PYACXX:8:2308:14742:87511/1	554406	55	0:3 554406:3 0:15
C	HWI-ST992:158:D26PYACXX:8:1212:16540:58170/1	1520	52	0:5 1520:1 0:12
C	HWI-ST992:158:D26PYACXX:8:1306:16956:35690/1	543	90	0:6 1:3 0:6 1:5 0:27 543:5 0:4
C	HWI-ST992:158:D26PYACXX:8:1303:18634:95424/1	526973	51	0:7 526973:5 0:5
C	HWI-ST992:158:D26PYACXX:8:2105:11827:72211/1	28384	60	0:13 28384:5 0:8
C	HWI-ST992:158:D26PYACXX:8:2116:3394:72538/1	29382	70	0:24 29382:5 0:7
C	HWI-ST992:158:D26PYACXX:8:1110:8067:71798/1	543	101	0:25 543:1 0:16 543:2 0:16 543:1 0:1 543:5
C	HWI-ST992:158:D26PYACXX:8:1209:20923:79746/1	543	101	0:12 543:5 0:20 543:1 0:29
C	HWI-ST992:158:D26PYACXX:8:2210:15726:53835/1	543	54	543:10 0:7 543:1 0:2
C	HWI-ST992:158:D26PYACXX:8:1111:5468:56623/1	543	101	0:2 543:5 0:46 543:2 0:5 543:2 0:5
C	HWI-ST992:158:D26PYACXX:8:2310:13532:24219/1	2	95	0:35 2:9 0:9 2:1 0:7
C	HWI-ST992:158:D26PYACXX:8:1112:18081:20618/1	335929	101	0:21 335929:5 0:41
C	HWI-ST992:158:D26PYACXX:8:1113:9811:20636/1	543	101	543:8 0:20 2:1 0:11 2:3 0:6 2:5 0:3 2:5 0:5
C	HWI-ST992:158:D26PYACXX:8:2111:8519:89049/1	543	101	0:26 543:1 0:1 543:10 0:29
C	HWI-ST992:158:D26PYACXX:8:2302:8811:27861/1	157920	91	0:2 157920:5 0:24 157920:5 0:21
C	HWI-ST992:158:D26PYACXX:8:1105:14356:52580/1	212767	86	0:2 212767:5 0:45
C	HWI-ST992:158:D26PYACXX:8:2306:17484:96639/1	157920	101	0:5 157920:3 0:27 157920:1 0:31
C	HWI-ST992:158:D26PYACXX:8:1314:13264:85814/1	28384	68	0:32 28384:2
C	HWI-ST992:158:D26PYACXX:8:1316:7988:95524/2	1502	101	0:30 1502:5 0:32
C	HWI-ST992:158:D26PYACXX:8:1314:12877:5546/1	28384	50	0:8 28384:2 0:5 29382:1
C	HWI-ST992:158:D26PYACXX:8:2306:10258:70589/1	543	59	0:4 543:5 0:15 543:1
C	HWI-ST992:158:D26PYACXX:8:2309:13298:98203/1	543	38	0:3 543:1
C	HWI-ST992:158:D26PYACXX:8:2210:3633:30935/1	543	101	0:7 543:7 0:4 543:5 0:24 543:5 0:15
C	HWI-ST992:158:D26PYACXX:8:1114:2548:43815/1	28384	52	0:2 28384:1 0:15
C	HWI-ST992:158:D26PYACXX:8:2310:13872:90132/1	28384	52	0:2 28384:1 0:15
C	HWI-ST992:158:D26PYACXX:8:1212:18904:23414/1	157920	101	0:24 157920:2 0:8 157920:2 0:11 157920:11 0:9
C	HWI-ST992:158:D26PYACXX:8:1308:18771:20992/1	1710	76	0:4 1710:5 0:33
C	HWI-ST992:158:D26PYACXX:8:2315:15362:67779/1	1246995	101	0:48 1246995:5 0:14
C	HWI-ST992:158:D26PYACXX:8:2310:20835:5705/1	28384	58	0:21 28384:3
C	HWI-ST992:158:D26PYACXX:8:2109:11488:90229/1	157920	101	0:3 157920:5 0:33 157920:5 0:11 157920:5 0:5
C	HWI-ST992:158:D26PYACXX:8:1311:12355:85629/1	2282523	90	2282523:3 0:13 2282523:1 0:9 2282523:10 0:3 272630:1 0:16
C	HWI-ST992:158:D26PYACXX:8:2312:13081:15979/1	28384	41	28384:1 0:6
C	HWI-ST992:158:D26PYACXX:8:2115:11059:28954/1	543	101	0:9 543:1 0:32 543:1 0:5 543:5 0:14
C	HWI-ST992:158:D26PYACXX:8:1309:12984:26922/1	1710	65	1710:4 0:27
C	HWI-ST992:158:D26PYACXX:8:1114:11069:58235/1	1	80	0:38 28384:2 0:5 29382:1
C	HWI-ST992:158:D26PYACXX:8:2113:12680:15569/2	1496	101	0:19 1496:4 0:44
C	HWI-ST992:158:D26PYACXX:8:2113:11003:11301/1	157920	90	0:19 157920:10 0:5 157920:4 0:18
C	HWI-ST992:158:D26PYACXX:8:2211:5634:36803/1	1710	94	0:3 1710:5 0:2 157920:5 0:2 1710:7 157920:5 0:1 157920:5 0:22 157920:1 0:2
C	HWI-ST992:158:D26PYACXX:8:1215:3428:89271/1	2	101	0:1 2:5 0:17 2:5 0:14 2:2 0:13 2:5 0:5
C	HWI-ST992:158:D26PYACXX:8:1114:21033:15174/1	543	101	0:50 543:1 0:2 543:4 0:10
C	HWI-ST992:158:D26PYACXX:8:2104:4280:17774/1	157920	101	0:3 1760:7 0:3 2:2 0:19 2:1 0:27 157920:5
C	HWI-ST992:158:D26PYACXX:8:1303:17445:89444/1	543	101	0:2 543:1 0:4 543:7 0:53
C	HWI-ST992:158:D26PYACXX:8:2214:18444:43118/1	91347	101	0:21 91347:4 0:6 91347:5 0:3 91347:1 0:10 91347:4 0:5 91347:1 0:7
C	HWI-ST992:158:D26PYACXX:8:1312:2229:10002/1	28384	80	0:33 28384:5 0:8
C	HWI-ST992:158:D26PYACXX:8:2109:14859:41134/1	28384	46	28384:4 0:8
C	HWI-ST992:158:D26PYACXX:8:2315:6221:31553/2	1	47	0:3 1:3 0:7
C	HWI-ST992:158:D26PYACXX:8:1114:10906:12451/1	28384	71	0:25 28384:5 0:7
C	HWI-ST992:158:D26PYACXX:8:2208:3108:52420/1	543	101	0:3 543:3 0:2 543:7 0:7 543:5 0:6 543:8 0:10 543:1 0:12 543:2 0:1
C	HWI-ST992:158:D26PYACXX:8:2313:17210:66819/1	543	59	0:7 543:2 0:16
C	HWI-ST992:158:D26PYACXX:8:1105:13646:29323/1	543	87	0:12 543:6 0:2 543:1 0:32
C	HWI-ST992:158:D26PYACXX:8:2110:11316:92306/2	210	49	0:5 210:5 0:5
C	HWI-ST992:158:D26PYACXX:8:2213:10903:12053/1	2	101	0:10 2:5 0:14 2:2 0:13 2:5 0:5 2:2 0:11
C	HWI-ST992:158:D26PYACXX:8:1112:14268:96353/1	157920	82	0:11 85017:3 157920:2 0:11 157920:2 0:19
C	HWI-ST992:158:D26PYACXX:8:1209:4508:21509/1	28384	76	0:31 28384:5 0:6
C	HWI-ST992:158:D26PYACXX:8:2107:4032:49522/1	1646498	90	0:43 1646498:5 0:8
C	HWI-ST992:158:D26PYACXX:8:1215:3477:66070/1	1496	47	1496:1 0:12
C	HWI-ST992:158:D26PYACXX:8:1108:18314:13244/1	1883	101	0:12 1883:5 0:50
C	HWI-ST992:158:D26PYACXX:8:2316:11874:54110/1	543	101	0:8 543:5 0:18 543:5 0:4 543:5 0:22
C	HWI-ST992:158:D26PYACXX:8:2107:6732:43304/1	157920	91	0:20 157920:2 0:34 157920:1
C	HWI-ST992:158:D26PYACXX:8:2114:14277:62176/1	28384	59	0:12 28384:5 0:8
C	HWI-ST992:158:D26PYACXX:8:1308:13848:9269/1	543	46	0:9 543:1 0:2
C	HWI-ST992:158:D26PYACXX:8:1108:11148:8450/1	543	95	543:1 0:27 543:5 0:10 543:2 0:1 543:5 0:10
C	HWI-ST992:158:D26PYACXX:8:2209:11556:43443/1	543	70	0:23 543:6 0:7
C	HWI-ST992:158:D26PYACXX:8:1307:16189:35363/1	1760	101	0:25 1760:13 0:1 1760:2 0:8 1760:2 0:13 157920:3
C	HWI-ST992:158:D26PYACXX:8:2313:8402:47182/1	543	84	0:14 543:5 0:31
C	HWI-ST992:158:D26PYACXX:8:1109:19868:41571/1	543	46	0:9 543:1 0:2
C	HWI-ST992:158:D26PYACXX:8:1305:14859:55792/1	1280	101	0:15 1280:7 0:12 131567:5 0:28
C	HWI-ST992:158:D26PYACXX:8:2211:17979:55854/1	157920	88	0:3 157920:5 0:46
C	HWI-ST992:158:D26PYACXX:8:1114:14190:53761/1	543	101	0:28 543:4 0:19 543:1 0:1 543:3 0:11
C	HWI-ST992:158:D26PYACXX:8:2111:20628:22271/1	28384	62	0:22 28384:5 0:1
C	HWI-ST992:158:D26PYACXX:8:2206:7247:20475/1	157920	74	0:17 157920:5 0:18
C	HWI-ST992:158:D26PYACXX:8:1111:10547:72029/1	28384	70	0:28 28384:2 0:5 29382:1
C	HWI-ST992:158:D26PYACXX:8:1206:6545:38050/1	2	101	0:12 2:1 0:8 131567:1 0:13 131567:1 0:11 131567:1 0:15 2:1 0:1 1239:2
C	HWI-ST992:158:D26PYACXX:8:2214:14395:33015/1	28384	81	0:37 28384:5 0:5
C	HWI-ST992:158:D26PYACXX:8:1307:12578:76889/1	1239	98	0:52 1239:3 0:1 1239:5 0:3
C	HWI-ST992:158:D26PYACXX:8:2213:21152:50900/1	543	78	0:1 543:4 0:9 543:5 0:25
C	HWI-ST992:158:D26PYACXX:8:2206:15437:73911/1	47763	53	0:5 47763:5 0:9
C	HWI-ST992:158:D26PYACXX:8:1312:12912:21255/1	543	101	0:8 543:1 0:6 543:5 0:24 543:5 0:18
C	HWI-ST992:158:D26PYACXX:8:2212:4855:48291/1	28384	61	0:25 28384:2
C	HWI-ST992:158:D26PYACXX:8:1310:5113:20370/1	2	94	0:2 2:2 0:55 2:1
C	HWI-ST992:158:D26PYACXX:8:1313:19063:56202/1	543	101	0:9 543:1 0:7 543:5 0:45
C	HWI-ST992:158:D26PYACXX:8:1107:14820:6035/1	627192	101	0:40 627192:5 0:22
C	HWI-ST992:158:D26PYACXX:8:1314:3594:93191/1	2	101	0:20 2:1 0:36 2:5 0:5
C	HWI-ST992:158:D26PYACXX:8:1310:11402:41558/1	543	69	0:33 543:2
C	HWI-ST992:158:D26PYACXX:8:2116:20396:3096/2	1166130	36	1166130:2
C	HWI-ST992:158:D26PYACXX:8:1116:6568:37535/1	28384	70	0:28 28384:2 0:5 29382:1
C	HWI-ST992:158:D26PYACXX:8:1211:16743:57300/1	543	101	543:1 0:26 543:3 0:14 543:5 0:1 543:2 0:15
C	HWI-ST992:158:D26PYACXX:8:1111:18533:24301/1	28384	54	0:5 28384:1 0:14
C	HWI-ST992:158:D26PYACXX:8:2109:6992:15903/1	28384	49	0:4 28384:5 0:6
C	HWI-ST992:158:D26PYACXX:8:1104:14546:99859/1	543	101	0:12 543:5 0:9 543:8 0:7 543:5 0:21
C	HWI-ST992:158:D26PYACXX:8:2304:7832:91131/1	1540872	50	0:1 1540872:5 0:10
C	HWI-ST992:158:D26PYACXX:8:2116:4817:43931/1	1	55	0:12 28384:2 0:5 29382:2
C	HWI-ST992:158:D26PYACXX:8:2309:13173:98924/1	526973	68	0:1 526973:9 0:18 526973:6
C	HWI-ST992:158:D26PYACXX:8:1212:15557:90955/1	28384	67	0:25 28384:2 0:5 29382:1
C	HWI-ST992:158:D26PYACXX:8:2308:19049:93313/1	28384	51	0:9 28384:2 0:6
C	HWI-ST992:158:D26PYACXX:8:2306:11820:58409/1	543	101	0:2 543:4 0:7 543:5 0:36 543:2 0:11
C	HWI-ST992:158:D26PYACXX:8:1309:18606:52840/1	543	101	0:12 543:3 0:18 543:1 0:5 543:6 0:22
C	HWI-ST992:158:D26PYACXX:8:2115:19204:81968/1	543	91	0:6 543:2 0:19 543:5 0:8 543:2 0:15
C	HWI-ST992:158:D26PYACXX:8:2107:8598:87158/1	157920	96	85006:2 0:16 157920:10 0:7 157920:2 0:25
C	HWI-ST992:158:D26PYACXX:8:1105:2572:64912/1	28384	52	28384:5 0:4 28384:5 0:4
C	HWI-ST992:158:D26PYACXX:8:2104:19942:9363/1	28384	48	0:9 28384:2 0:3
C	HWI-ST992:158:D26PYACXX:8:1211:8082:41640/1	543	68	0:14 543:2 0:11 543:5 0:2
C	HWI-ST992:158:D26PYACXX:8:2311:8979:95384/1	28384	68	0:32 28384:2
C	HWI-ST992:158:D26PYACXX:8:2112:6693:95894/1	1239	101	0:2 1239:2 0:1 1239:5 0:57
C	HWI-ST992:158:D26PYACXX:8:2307:16711:4952/1	157920	82	157920:8 0:40
C	HWI-ST992:158:D26PYACXX:8:1311:15539:55721/1	543	96	543:3 0:5 543:3 0:43 543:8
C	HWI-ST992:158:D26PYACXX:8:1215:9359:92677/1	28384	76	0:19 28384:4 0:19
C	HWI-ST992:158:D26PYACXX:8:2210:10549:91875/1	157920	96	0:3 157920:5 0:13 157920:3 0:5 157920:2 0:6 157920:5 0:8 157920:7 0:4 157920:1
C	HWI-ST992:158:D26PYACXX:8:2308:15021:34744/1	543	86	0:20 543:7 0:25
C	HWI-ST992:158:D26PYACXX:8:2313:15835:76509/1	543	98	0:2 543:1 0:38 543:1 0:9 543:2 0:11
C	HWI-ST992:158:D26PYACXX:8:2111:5053:10686/1	543	101	0:30 543:1 0:5 543:1 0:10 543:4 0:16
C	HWI-ST992:158:D26PYACXX:8:2309:9408:71959/1	29382	54	0:19 29382:1
C	HWI-ST992:158:D26PYACXX:8:1213:16969:84115/1	28384	56	0:14 28384:2 0:5 29382:1
C	HWI-ST992:158:D26PYACXX:8:2211:19707:84061/1	543	66	0:11 543:7 0:14
C	HWI-ST992:158:D26PYACXX:8:1111:6998:30544/1	543	101	0:40 543:6 0:21
C	HWI-ST992:158:D26PYACXX:8:1313:8280:41983/1	543	82	0:14 543:4 0:14 543:2 0:14
C	HWI-ST992:158:D26PYACXX:8:2110:14321:24658/1	543	101	0:2 543:1 0:6 543:1 0:15 543:6 0:36
C	HWI-ST992:158:D26PYACXX:8:1216:4512:30948/1	28384	54	0:8 28384:5 0:7
C	HWI-ST992:158:D26PYACXX:8:2216:17180:3428/1	28384	53	0:11 28384:2 0:5 29382:1
C	HWI-ST992:158:D26PYACXX:8:1106:11938:59344/1	543	101	0:60 543:5 0:2
C	HWI-ST992:158:D26PYACXX:8:1106:3073:88468/1	543	100	0:2 543:5 0:6 543:2 0:45 543:1 0:5
C	HWI-ST992:158:D26PYACXX:8:2312:4651:41407/1	543	67	0:15 543:3 0:15
C	HWI-ST992:158:D26PYACXX:8:2115:6307:7502/1	157920	101	0:41 157920:4 0:20 157920:2
C	HWI-ST992:158:D26PYACXX:8:1106:2334:73740/1	543	73	0:6 543:5 0:12 543:1 0:13 543:2
C	HWI-ST992:158:D26PYACXX:8:1216:11001:37154/2	1	46	0:2 1:3 0:7
C	HWI-ST992:158:D26PYACXX:8:1216:3159:68587/1	543	95	0:18 543:5 0:38
C	HWI-ST992:158:D26PYACXX:8:1203:11625:11182/1	543	101	0:33 543:1 0:11 543:5 0:5 543:5 0:7
C	HWI-ST992:158:D26PYACXX:8:1104:11029:89986/1	543	65	0:1 543:1 0:21 543:5 0:3
C	HWI-ST992:158:D26PYACXX:8:1314:9597:50077/1	1710	51	0:13 1710:1 0:3
C	HWI-ST992:158:D26PYACXX:8:2107:4738:41358/1	543	101	0:15 543:5 0:42 543:1 0:4
C	HWI-ST992:158:D26PYACXX:8:2110:8254:43433/1	1273132	78	1273132:4 0:40
C	HWI-ST992:158:D26PYACXX:8:2315:17537:91237/1	543	101	0:4 543:3 0:34 543:3 0:23
C	HWI-ST992:158:D26PYACXX:8:1107:2252:55705/1	1911104	92	0:7 1911104:1 0:21 1911104:3 0:2 1911104:2 0:6 1911104:5 0:3 1911104:5 0:3
C	HWI-ST992:158:D26PYACXX:8:2115:10950:30704/1	543	101	0:1 543:5 0:7 543:5 0:14 543:5 0:5 543:5 0:2 543:5 0:13
C	HWI-ST992:158:D26PYACXX:8:1304:20178:95562/1	543	70	0:2 543:2 0:32
C	HWI-ST992:158:D26PYACXX:8:1208:4310:93185/1	28384	45	28384:4 0:7
C	HWI-ST992:158:D26PYACXX:8:2315:14413:10002/1	543	101	543:1 0:5 543:2 0:26 543:2 0:28 91347:3
C	HWI-ST992:158:D26PYACXX:8:2112:12763:19141/1	28384	50	0:7 28384:5 0:4
C	HWI-ST992:158:D26PYACXX:8:2209:18036:99189/1	543	101	0:12 543:5 0:16 543:4 0:14 543:2 0:14
C	HWI-ST992:158:D26PYACXX:8:2302:14507:14960/1	1852373	64	0:17 1852373:5 0:8
C	HWI-ST992:158:D26PYACXX:8:2301:9108:82562/1	157920	53	0:8 157920:4 0:4 157920:1 0:2
C	HWI-ST992:158:D26PYACXX:8:1313:17058:4289/1	543	101	0:10 543:2 0:11 543:2 0:27 543:5 0:10
C	HWI-ST992:158:D26PYACXX:8:1214:7403:4221/1	157920	53	157920:3 0:16
C	HWI-ST992:158:D26PYACXX:8:2214:19957:46941/1	543	70	543:3 0:11 543:4 0:18
C	HWI-ST992:158:D26PYACXX:8:1313:13120:46274/1	543	100	543:1 0:15 543:5 0:2 543:5 0:4 543:4 0:30
C	HWI-ST992:158:D26PYACXX:8:2203:20317:14578/1	2249356	64	0:12 2249356:2 0:16
C	HWI-ST992:158:D26PYACXX:8:1108:6242:63503/1	131567	101	0:18 9606:2 0:27 131567:5 0:15
C	HWI-ST992:158:D26PYACXX:8:2315:10659:7343/1	131567	101	0:16 131567:3 0:1 131567:2 0:13 131567:2 0:30
C	HWI-ST992:158:D26PYACXX:8:1203:14469:10952/1	131567	101	0:20 131567:5 0:24 9606:2 0:5 131567:1 0:10
C	HWI-ST992:158:D26PYACXX:8:2316:17330:50271/1	131567	101	0:32 9606:2 0:6 9606:1 0:2 131567:3 0:21
C	HWI-ST992:158:D26PYACXX:8:1213:14773:99726/2	2	101	0:29 2:8 0:19 2:1 0:6 2:2 0:2
C	HWI-ST992:158:D26PYACXX:8:1305:9401:72724/1	526969	52	0:8 526969:4 0:6
C	HWI-ST992:158:D26PYACXX:8:1305:5781:96393/1	543	101	0:8 91347:5 0:1 91347:5 0:21 543:2 0:5 543:1 0:5 543:2 0:12
C	HWI-ST992:158:D26PYACXX:8:2313:12949:20210/1	1239	68	0:5 1239:1 0:8 1239:1 0:19
C	HWI-ST992:158:D26PYACXX:8:2311:14220:89700/1	91347	66	0:7 91347:1 0:6 543:1 0:17
C	HWI-ST992:158:D26PYACXX:8:2113:19404:23205/1	543	74	0:37 543:3
C	HWI-ST992:158:D26PYACXX:8:2314:10904:35669/1	543	99	543:5 0:49 543:2 0:6 543:2 0:1
C	HWI-ST992:158:D26PYACXX:8:2112:8111:26916/1	543	67	543:2 0:31
C	HWI-ST992:158:D26PYACXX:8:2306:3137:32550/1	1911104	101	0:4 1911104:5 0:3 1911104:5 0:50
C	HWI-ST992:158:D26PYACXX:8:2104:12578:64922/1	157920	82	0:2 157920:1 0:5 157920:2 0:38
C	HWI-ST992:158:D26PYACXX:8:1214:8704:87665/1	543	101	0:12 543:1 0:9 543:3 0:5 543:8 0:29
C	HWI-ST992:158:D26PYACXX:8:1104:13673:19493/1	28384	71	0:23 28384:5 0:9
C	HWI-ST992:158:D26PYACXX:8:2108:15320:74822/1	28384	63	0:23 28384:2 0:4
C	HWI-ST992:158:D26PYACXX:8:1104:15085:99860/1	543	101	0:3 543:1 0:5 543:6 0:2 543:5 0:10 543:5 0:12 1:1 0:9 543:2 0:6
C	HWI-ST992:158:D26PYACXX:8:2304:8992:90953/1	543	81	0:13 543:5 0:14 543:4 0:9 543:2
C	HWI-ST992:158:D26PYACXX:8:1111:10200:76452/1	28384	46	28384:4 0:8
C	HWI-ST992:158:D26PYACXX:8:2315:11042:24068/1	29382	55	0:11 28384:2 0:5 29382:3
C	HWI-ST992:158:D26PYACXX:8:1216:13240:74208/1	28384	64	0:24 28384:5 0:1
C	HWI-ST992:158:D26PYACXX:8:2105:16576:66460/1	526973	92	0:19 526973:5 0:2 526973:1 0:31
C	HWI-ST992:158:D26PYACXX:8:1108:9148:65773/2	157920	99	0:10 157920:1 0:26 85006:5 0:4 157920:10 0:9
C	HWI-ST992:158:D26PYACXX:8:2303:14577:61849/1	91347	101	0:2 91347:4 0:18 91347:5 0:1 91347:5 0:32
C	HWI-ST992:158:D26PYACXX:8:2113:1906:58171/1	543	83	0:5 543:1 0:16 543:9 0:13 543:1 0:4
C	HWI-ST992:158:D26PYACXX:8:2307:8528:10876/1	543	86	0:6 543:1 0:26 543:5 0:14
C	HWI-ST992:158:D26PYACXX:8:2307:11300:6889/1	585531	101	0:16 585531:5 0:46
C	HWI-ST992:158:D26PYACXX:8:2307:17854:53782/2	2624949	50	0:4 2624949:5 0:7
C	HWI-ST992:158:D26PYACXX:8:2307:8235:27519/1	85006	100	0:1 85006:10 0:22 85006:5 1760:2 0:18 1760:1 0:7
C	HWI-ST992:158:D26PYACXX:8:1211:21030:100616/1	1710	39	1710:5
C	HWI-ST992:158:D26PYACXX:8:2110:4900:50501/1	543	77	0:32 543:2 0:1 543:2 0:6
C	HWI-ST992:158:D26PYACXX:8:1316:6816:64314/2	1	48	0:5 1:3 0:5 1:1
C	HWI-ST992:158:D26PYACXX:8:1303:13062:60646/2	216964	72	216964:4 0:34
C	HWI-ST992:158:D26PYACXX:8:1105:15892:74640/1	1710	41	0:2 1710:5
C	HWI-ST992:158:D26PYACXX:8:1115:7989:62384/1	28384	51	0:2 28384:1 0:14
C	HWI-ST992:158:D26PYACXX:8:1307:10797:28400/1	543	59	543:2 0:23
C	HWI-ST992:158:D26PYACXX:8:1209:7711:23279/1	1760	51	0:12 1760:2 0:3
C	HWI-ST992:158:D26PYACXX:8:1310:13425:47312/1	543	101	0:30 543:6 0:5 543:1 0:8 543:5 0:12
C	HWI-ST992:158:D26PYACXX:8:1109:19415:100344/1	543	101	0:48 543:5 0:14
C	HWI-ST992:158:D26PYACXX:8:2207:17286:71983/1	543	99	0:52 543:5 0:8
C	HWI-ST992:158:D26PYACXX:8:1215:13578:85964/1	157920	96	0:11 157920:4 0:23 157920:3 0:7 157920:1 0:8 157920:5
C	HWI-ST992:158:D26PYACXX:8:1114:3056:16042/1	28384	64	0:22 28384:4 0:4
C	HWI-ST992:158:D26PYACXX:8:2204:9148:42910/1	543	47	0:12 543:1
C	HWI-ST992:158:D26PYACXX:8:2311:7818:42751/1	28384	65	0:25 28384:2 0:4
C	HWI-ST992:158:D26PYACXX:8:2114:20311:94899/1	2	101	2:4 0:29 2:1 0:22 2:2 0:1 2:5 0:3
C	HWI-ST992:158:D26PYACXX:8:2205:2536:4923/1	2	101	2:1 0:11 2:2 0:7 2:4 0:42
C	HWI-ST992:158:D26PYACXX:8:1215:12792:46207/1	526973	58	0:15 526973:3 0:6
C	HWI-ST992:158:D26PYACXX:8:2303:12218:79475/1	543	65	0:16 543:9 0:6
C	HWI-ST992:158:D26PYACXX:8:1210:10427:60109/2	85007	101	85007:4 0:1 192944:3 0:59
C	HWI-ST992:158:D26PYACXX:8:2109:16399:18137/1	543	101	0:8 543:1 0:8 543:5 0:13 543:1 0:11 543:2 0:1 543:2 0:15
C	HWI-ST992:158:D26PYACXX:8:2115:10112:75534/1	543	101	0:14 543:2 0:18 543:5 0:2 543:4 0:14 543:8
C	HWI-ST992:158:D26PYACXX:8:2214:11972:77839/1	1211326	86	0:6 1211326:3 0:43
C	HWI-ST992:158:D26PYACXX:8:1213:4003:13797/1	543	63	0:5 543:7 0:4 543:2 0:11
C	HWI-ST992:158:D26PYACXX:8:2307:2137:31901/1	28384	48	0:7 28384:5 0:2
C	HWI-ST992:158:D26PYACXX:8:2315:14448:68582/1	543	92	0:29 543:6 0:14 543:5 0:4
C	HWI-ST992:158:D26PYACXX:8:1304:15812:3969/1	28384	49	28384:1 0:14
C	HWI-ST992:158:D26PYACXX:8:2106:8771:26018/1	28384	45	28384:4 0:7
C	HWI-ST992:158:D26PYACXX:8:1109:13219:45390/1	543	58	543:2 0:6 91347:5 0:11
C	HWI-ST992:158:D26PYACXX:8:1212:12168:34134/1	1710	96	0:2 1710:1 0:7 85017:5 0:41 1710:3 0:3
C	HWI-ST992:158:D26PYACXX:8:2109:10780:25796/1	1239	101	1239:5 0:11 1239:6 0:22 1239:5 0:18
C	HWI-ST992:158:D26PYACXX:8:1307:15064:47557/1	28384	53	0:8 28384:5 0:6
C	HWI-ST992:158:D26PYACXX:8:1108:10821:26992/1	543	99	0:18 543:5 0:22 543:5 0:15
C	HWI-ST992:158:D26PYACXX:8:2101:6625:13512/1	543	101	543:2 0:19 543:5 0:27 543:2 0:12
C	HWI-ST992:158:D26PYACXX:8:1105:8879:53357/1	157920	53	0:4 157920:8 0:7
C	HWI-ST992:158:D26PYACXX:8:1115:7635:67438/1	28384	65	0:23 28384:2 0:5 29382:1
C	HWI-ST992:158:D26PYACXX:8:2204:9852:58964/1	543	80	0:17 543:2 0:9 543:5 0:2 543:5 0:6
C	HWI-ST992:158:D26PYACXX:8:1107:20995:96521/1	157920	84	0:32 157920:2 0:6 157920:3 0:7
C	HWI-ST992:158:D26PYACXX:8:2115:18760:52897/1	543	48	543:2 0:12
C	HWI-ST992:158:D26PYACXX:8:2111:18157:38102/1	1710	96	0:20 157920:5 0:5 1710:4 0:28
C	HWI-ST992:158:D26PYACXX:8:1308:20958:70392/1	543	83	0:11 543:5 0:3 543:5 0:25
C	HWI-ST992:158:D26PYACXX:8:2110:14775:3263/1	29382	70	0:34 29382:2
C	HWI-ST992:158:D26PYACXX:8:2108:4299:83035/1	157920	101	0:39 157920:3 0:1 157920:3 0:21
C	HWI-ST992:158:D26PYACXX:8:2107:3714:31620/1	85006	80	0:1 1783272:3 0:1 85006:4 0:30 157920:1 0:6
C	HWI-ST992:158:D26PYACXX:8:2208:6095:36126/1	2	101	0:7 2:2 0:7 2:4 0:47
C	HWI-ST992:158:D26PYACXX:8:2113:5154:15630/1	543	101	0:39 543:9 0:15 543:4
C	HWI-ST992:158:D26PYACXX:8:2116:10956:54397/1	28384	58	0:17 28384:2 0:5
C	HWI-ST992:158:D26PYACXX:8:1313:9660:94236/1	28384	78	0:25 28384:1 0:1 28384:5 0:12
C	HWI-ST992:158:D26PYACXX:8:2213:10688:67715/1	526973	101	0:19 526973:5 0:40 526973:3
C	HWI-ST992:158:D26PYACXX:8:2107:16579:46151/1	543	99	0:9 543:6 0:44 543:1 0:2 543:3
C	HWI-ST992:158:D26PYACXX:8:1105:15036:23884/1	85017	75	0:11 201174:3 0:1 201174:5 0:6 85017:5 0:7 1760:3
C	HWI-ST992:158:D26PYACXX:8:2105:15421:91426/1	543	91	0:33 543:5 0:19
C	HWI-ST992:158:D26PYACXX:8:1106:17131:2212/1	1396	64	0:19 1396:3 0:8
C	HWI-ST992:158:D26PYACXX:8:1210:5382:75327/1	1239	101	0:9 1239:8 0:1 1239:3 0:12 1239:1 0:2 1239:2 0:9 1239:5 0:15
C	HWI-ST992:158:D26PYACXX:8:2307:12241:66081/1	543	101	0:23 543:1 0:4 543:5 0:34
C	HWI-ST992:158:D26PYACXX:8:2208:4319:23761/1	1710	101	0:8 157920:9 0:3 1760:1 0:5 1710:4 0:10 157920:5 0:22
C	HWI-ST992:158:D26PYACXX:8:1316:4413:70361/1	2520506	88	0:13 2520506:4 0:37
C	HWI-ST992:158:D26PYACXX:8:2102:15893:94393/1	28384	62	0:22 28384:2 0:4
C	HWI-ST992:158:D26PYACXX:8:2210:7969:15499/1	2057025	92	0:35 2057025:4 0:1 2057025:5 0:13
C	HWI-ST992:158:D26PYACXX:8:2113:8262:51208/1	1280	56	0:8 1280:7 0:7
C	HWI-ST992:158:D26PYACXX:8:2110:14048:85533/1	1710	63	0:3 1710:7 0:19
C	HWI-ST992:158:D26PYACXX:8:1213:14190:84308/1	157920	91	0:52 157920:4 0:1
C	HWI-ST992:158:D26PYACXX:8:1309:18161:80697/1	28384	41	0:1 28384:2 0:4
C	HWI-ST992:158:D26PYACXX:8:2303:2195:58232/1	1239	101	0:2 1239:5 0:59 2:1
C	HWI-ST992:158:D26PYACXX:8:1216:17567:33975/1	29382	41	0:5 29382:2
C	HWI-ST992:158:D26PYACXX:8:2215:7860:71796/1	543	92	0:1 543:2 0:4 543:3 0:17 543:7 0:15 543:5 0:4
C	HWI-ST992:158:D26PYACXX:8:2203:5332:77380/1	28384	58	0:20 28384:1 0:1 28384:2
C	HWI-ST992:158:D26PYACXX:8:1308:6410:87150/1	543	70	0:27 543:5 0:4
C	HWI-ST992:158:D26PYACXX:8:1314:7941:13785/1	543	101	0:17 543:8 0:5 543:1 0:5 543:5 0:16 2:10
C	HWI-ST992:158:D26PYACXX:8:2205:13811:40713/1	562	101	0:29 543:5 0:7 543:2 0:5 543:4 0:9 562:5 543:1
C	HWI-ST992:158:D26PYACXX:8:1306:12805:73441/1	2	101	0:42 2:2 0:14 2:5 0:4
C	HWI-ST992:158:D26PYACXX:8:2110:16738:45497/1	1491	53	0:15 1491:3 0:1
C	HWI-ST992:158:D26PYACXX:8:2106:11154:86504/1	28384	51	0:2 28384:1 0:14
C	HWI-ST992:158:D26PYACXX:8:1210:19282:77342/1	543	101	0:4 543:1 0:26 543:2 0:12 543:3 0:19
C	HWI-ST992:158:D26PYACXX:8:1216:7006:12542/1	1211326	101	0:32 1211326:5 0:1 1211326:3 0:26
C	HWI-ST992:158:D26PYACXX:8:1308:16954:9950/1	543	94	0:1 543:5 0:1 543:5 0:48
C	HWI-ST992:158:D26PYACXX:8:2310:16674:52712/1	543	95	0:20 543:1 0:12 543:5 0:21 543:2
C	HWI-ST992:158:D26PYACXX:8:1215:16604:33492/1	543	101	0:11 543:2 0:48 543:3 0:3
C	HWI-ST992:158:D26PYACXX:8:1111:3767:15338/1	28384	60	0:15 28384:3 0:8
C	HWI-ST992:158:D26PYACXX:8:2103:4210:38351/1	28384	72	0:26 28384:5 0:4 28384:3
C	HWI-ST992:158:D26PYACXX:8:2208:19936:78247/1	543	101	0:1 543:2 0:5 543:4 0:2 543:5 0:23 543:3 0:14 543:1 0:7
C	HWI-ST992:158:D26PYACXX:8:2110:3226:13478/1	157920	101	85006:4 0:6 157920:4 0:9 157920:5 0:39
C	HWI-ST992:158:D26PYACXX:8:1110:6425:41361/1	543	101	0:46 543:5 0:4 543:5 0:7
C	HWI-ST992:158:D26PYACXX:8:2106:7370:9635/1	622	101	0:1 91347:10 0:13 622:4 0:5 622:1 0:13 543:3 0:17
C	HWI-ST992:158:D26PYACXX:8:1106:4083:17483/1	543	101	0:10 543:2 0:11 543:5 0:8 91347:1 0:5 543:7 0:18
C	HWI-ST992:158:D26PYACXX:8:1115:6713:80533/1	28384	60	0:17 28384:5 0:4
C	HWI-ST992:158:D26PYACXX:8:1104:13945:39545/1	543	94	0:13 543:4 0:6 543:2 0:35
C	HWI-ST992:158:D26PYACXX:8:1307:10275:91460/1	28384	71	0:31 28384:2 0:4
C	HWI-ST992:158:D26PYACXX:8:2311:4696:25632/1	543	101	0:7 543:1 0:5 543:2 0:41 543:1 0:10
C	HWI-ST992:158:D26PYACXX:8:2105:16690:81691/1	29382	43	0:8 29382:1
C	HWI-ST992:158:D26PYACXX:8:1310:14531:98762/1	543	85	0:12 543:5 0:10 543:3 0:15 543:5 0:1
C	HWI-ST992:158:D26PYACXX:8:2207:4282:23972/1	157920	51	0:8 157920:1 0:8
C	HWI-ST992:158:D26PYACXX:8:2113:8212:53656/1	543	49	0:2 543:1 0:12
C	HWI-ST992:158:D26PYACXX:8:1312:18712:6412/1	86661	95	0:41 86661:5 0:15
C	HWI-ST992:158:D26PYACXX:8:2308:11771:64309/1	543	101	0:25 543:5 0:19 543:2 0:16
C	HWI-ST992:158:D26PYACXX:8:1206:19317:23188/1	543	96	0:9 543:1 0:17 543:3 0:15 543:13 0:4
C	HWI-ST992:158:D26PYACXX:8:2114:2525:9772/2	1	44	0:7 1:1 0:2
C	HWI-ST992:158:D26PYACXX:8:2305:17212:34200/1	28384	72	0:31 28384:2 0:5
C	HWI-ST992:158:D26PYACXX:8:2214:5884:4283/1	543	56	0:16 543:5 0:1
C	HWI-ST992:158:D26PYACXX:8:1315:9324:53570/1	157920	48	0:6 157920:1 0:7
C	HWI-ST992:158:D26PYACXX:8:2104:9847:88632/1	543	99	0:1 543:9 0:52 543:3
C	HWI-ST992:158:D26PYACXX:8:1310:11902:57552/2	2	101	0:3 2:9 0:1 2:5 0:1 2:3 0:8 2:7 0:2 2:2 0:10 2:3 0:13
C	HWI-ST992:158:D26PYACXX:8:1203:17450:39795/1	28384	53	0:3 28384:1 0:15
C	HWI-ST992:158:D26PYACXX:8:2110:10098:62966/1	157920	90	0:22 85006:2 0:3 157920:5 0:5 157920:5 0:14
C	HWI-ST992:158:D26PYACXX:8:1105:15314:7206/1	543	101	0:10 543:5 0:33 543:1 0:13 543:1 0:4
C	HWI-ST992:158:D26PYACXX:8:2213:10383:36907/1	543	101	0:5 543:5 0:1 543:5 0:22 543:5 0:6 543:2 0:8 543:3 0:5
C	HWI-ST992:158:D26PYACXX:8:1315:6674:88252/1	2	101	0:47 2:2 0:14 2:4
C	HWI-ST992:158:D26PYACXX:8:2314:11735:61597/1	29382	45	0:4 29382:3 0:4
C	HWI-ST992:158:D26PYACXX:8:2115:13368:52964/1	543	99	543:2 0:42 543:5 0:16
C	HWI-ST992:158:D26PYACXX:8:1316:5152:23791/1	1	56	0:13 28384:2 0:5 29382:2
C	HWI-ST992:158:D26PYACXX:8:2311:6659:65335/1	28384	52	0:11 28384:2 0:5
C	HWI-ST992:158:D26PYACXX:8:2206:17214:68277/1	543	101	0:29 543:6 0:17 543:14 0:1
C	HWI-ST992:158:D26PYACXX:8:1107:9607:15638/1	543	100	0:19 543:1 0:36 543:5 0:5
C	HWI-ST992:158:D26PYACXX:8:1113:1509:4351/1	543	101	0:5 543:1 0:12 543:5 0:2 543:3 0:32 543:2 0:5
C	HWI-ST992:158:D26PYACXX:8:1106:2456:56039/1	28384	50	0:2 28384:1 0:13
C	HWI-ST992:158:D26PYACXX:8:1214:16694:90584/1	28384	54	0:5 28384:1 0:14
C	HWI-ST992:158:D26PYACXX:8:2311:8706:91801/2	157920	82	0:44 157920:3 0:1
C	HWI-ST992:158:D26PYACXX:8:2209:3501:21423/1	543	101	0:7 543:4 0:15 543:6 0:30 543:5
C	HWI-ST992:158:D26PYACXX:8:2305:8681:68690/1	28384	49	28384:1 0:4 28384:5 0:5
C	HWI-ST992:158:D26PYACXX:8:1213:5157:34201/1	543	83	0:5 543:5 0:11 543:4 0:8 543:5 0:2 543:7 0:2
C	HWI-ST992:158:D26PYACXX:8:1211:8842:48529/1	91347	101	0:52 91347:5 0:10
C	HWI-ST992:158:D26PYACXX:8:1305:6737:71418/1	768507	101	0:10 388950:2 0:11 768507:2 0:42
C	HWI-ST992:158:D26PYACXX:8:2308:13144:21710/1	1239	101	0:27 1239:5 0:1 1239:2 0:11 1239:3 0:18
C	HWI-ST992:158:D26PYACXX:8:1308:15039:47873/1	1239	101	0:1 1239:1 0:3 1239:5 0:17 1239:1 0:35 1239:4
C	HWI-ST992:158:D26PYACXX:8:1216:18820:72235/1	2	101	2:3 0:14 2:2 0:13 2:5 0:5 2:2 0:11 2:2 0:1 2:5 0:3 2:1
C	HWI-ST992:158:D26PYACXX:8:1305:9002:49238/1	91347	61	0:4 91347:5 0:1 91347:4 0:13
C	HWI-ST992:158:D26PYACXX:8:2103:11974:36693/1	164546	48	0:9 164546:3 0:2
C	HWI-ST992:158:D26PYACXX:8:2104:9670:45952/1	28384	101	0:9 28384:2 0:10 28384:3 0:24 28384:3 0:2 28384:5 0:9
C	HWI-ST992:158:D26PYACXX:8:1209:20067:44344/1	157920	87	0:9 157920:6 0:9 157920:1 0:28
C	HWI-ST992:158:D26PYACXX:8:2314:18100:38689/1	157920	60	0:16 157920:5 0:5
C	HWI-ST992:158:D26PYACXX:8:2307:10923:71649/1	1239	101	0:28 1239:5 0:34
C	HWI-ST992:158:D26PYACXX:8:2212:12777:93821/1	29382	65	0:21 28384:2 0:5 29382:3
C	HWI-ST992:158:D26PYACXX:8:1113:6384:52808/1	543	101	0:48 543:7 0:12
C	HWI-ST992:158:D26PYACXX:8:2312:13057:17581/1	543	98	0:4 543:8 0:22 543:2 0:7 543:3 0:18
C	HWI-ST992:158:D26PYACXX:8:2203:12661:80950/1	85413	60	85413:1 0:24 2599640:1
C	HWI-ST992:158:D26PYACXX:8:2115:18025:82976/1	543	57	0:10 543:5 0:5 543:3
C	HWI-ST992:158:D26PYACXX:8:1316:8040:68421/1	28384	56	0:10 28384:5 0:7
C	HWI-ST992:158:D26PYACXX:8:2109:9941:81566/1	360104	38	0:1 360104:3
C	HWI-ST992:158:D26PYACXX:8:2210:20503:4516/2	479433	38	479433:1 0:3
C	HWI-ST992:158:D26PYACXX:8:1310:12401:79726/1	526973	97	0:28 526973:3 0:16 526973:3 0:13
C	HWI-ST992:158:D26PYACXX:8:1108:21049:95922/1	543	101	0:9 543:4 0:8 91347:8 543:1 0:6 543:3 0:28
C	HWI-ST992:158:D26PYACXX:8:2106:8005:52270/1	543	101	0:40 543:5 0:6 543:5 0:11
C	HWI-ST992:158:D26PYACXX:8:1109:18557:51383/1	543	101	0:11 543:1 0:11 543:1 0:24 543:2 0:17
C	HWI-ST992:158:D26PYACXX:8:2104:6893:33130/1	28384	97	0:47 28384:4 0:12
C	HWI-ST992:158:D26PYACXX:8:1103:4930:59230/1	564	48	564:1 0:13
C	HWI-ST992:158:D26PYACXX:8:1107:3781:84551/1	28384	61	0:7 28384:6 0:14
C	HWI-ST992:158:D26PYACXX:8:2315:2256:26141/1	2	101	0:7 2:2 0:1 2:5 0:3 2:5 0:11 2:2 0:7 2:4 0:20
C	HWI-ST992:158:D26PYACXX:8:1111:14243:91267/1	543	99	0:14 543:5 0:8 543:5 0:33
C	HWI-ST992:158:D26PYACXX:8:1109:11983:85565/1	543	42	0:3 543:5
C	HWI-ST992:158:D26PYACXX:8:2313:3000:46462/1	543	76	0:10 543:5 0:5 543:2 0:10 543:1 0:9
C	HWI-ST992:158:D26PYACXX:8:2215:16439:36662/1	1760	94	0:8 1760:3 0:49
C	HWI-ST992:158:D26PYACXX:8:1104:7651:38020/1	28384	53	0:11 28384:2 0:5 29382:1
C	HWI-ST992:158:D26PYACXX:8:2307:8022:33058/1	543	97	0:3 543:5 0:9 543:4 0:11 543:3 0:1 543:5 0:22
C	HWI-ST992:158:D26PYACXX:8:2203:1913:49683/1	1224	101	0:8 1224:3 0:39 91347:1 0:16
C	HWI-ST992:158:D26PYACXX:8:1310:6358:33066/1	28384	71	0:24 28384:5 0:8
C	HWI-ST992:158:D26PYACXX:8:2111:19795:42120/1	1710	55	0:5 1710:3 0:13
C	HWI-ST992:158:D26PYACXX:8:1307:14550:51408/1	28384	51	0:4 28384:1 0:1 28384:5 0:6
C	HWI-ST992:158:D26PYACXX:8:1111:15239:15473/1	157920	70	0:7 157920:5 0:24
C	HWI-ST992:158:D26PYACXX:8:2107:16545:83043/1	2507935	40	0:5 2507935:1
C	HWI-ST992:158:D26PYACXX:8:1102:14369:62993/1	543	78	543:7 0:20 543:6 0:11
C	HWI-ST992:158:D26PYACXX:8:2312:3560:47575/1	157920	91	0:5 157920:6 0:46
C	HWI-ST992:158:D26PYACXX:8:1305:12651:86403/1	1710	54	1710:2 0:3 1710:5 0:5 1710:3 0:2
C	HWI-ST992:158:D26PYACXX:8:1304:11980:8659/1	543	101	543:3 0:16 543:6 0:2 543:2 0:1 543:1 0:18 543:5 0:13
C	HWI-ST992:158:D26PYACXX:8:1203:8584:54311/1	543	101	0:12 543:2 0:47 543:5 0:1
C	HWI-ST992:158:D26PYACXX:8:2110:6437:48840/1	157920	101	0:5 157920:4 0:10 157920:2 0:3 157920:5 0:10 157920:6 0:17 157920:2 0:3
C	HWI-ST992:158:D26PYACXX:8:1205:4112:100439/1	543	101	0:6 543:1 0:26 543:1 0:17 543:5 0:11
C	HWI-ST992:158:D26PYACXX:8:2115:6570:55622/1	29382	53	0:9 28384:2 0:5 29382:3
C	HWI-ST992:158:D26PYACXX:8:1206:10111:19129/1	434	101	0:60 434:5 0:2
C	HWI-ST992:158:D26PYACXX:8:2207:7598:33974/1	28384	67	0:23 28384:3 0:7
C	HWI-ST992:158:D26PYACXX:8:1213:13702:57449/1	29382	53	0:9 28384:2 0:5 29382:3
C	HWI-ST992:158:D26PYACXX:8:2306:8587:76600/1	543	101	0:19 543:6 0:6 543:5 91347:4 0:11 543:1 0:15
C	HWI-ST992:158:D26PYACXX:8:1113:16857:61011/1	2	101	0:14 2:3 0:49 526973:1
C	HWI-ST992:158:D26PYACXX:8:1210:8368:43735/1	543	97	0:16 543:4 0:26 543:5 0:4 543:6 0:2
C	HWI-ST992:158:D26PYACXX:8:1205:12464:40621/1	157920	81	0:12 157920:4 0:22 157920:5 0:4
C	HWI-ST992:158:D26PYACXX:8:2214:2043:8155/1	29382	54	0:19 29382:1
C	HWI-ST992:158:D26PYACXX:8:2212:12869:81686/1	543	56	0:4 543:9 0:9
C	HWI-ST992:158:D26PYACXX:8:2113:10078:93093/1	543	101	0:33 543:7 0:15 543:5 0:7
C	HWI-ST992:158:D26PYACXX:8:2312:9452:10280/1	91347	97	0:5 91347:1 0:5 543:3 0:49
C	HWI-ST992:158:D26PYACXX:8:2108:14825:49808/1	157920	101	0:2 157920:2 0:16 157920:2 0:9 157920:1 0:12 157920:3 0:5 157920:1 0:14
C	HWI-ST992:158:D26PYACXX:8:1306:17330:91609/1	157920	98	0:22 157920:8 0:34
C	HWI-ST992:158:D26PYACXX:8:2307:14641:93468/1	1	52	0:9 28384:2 0:5 29382:2
C	HWI-ST992:158:D26PYACXX:8:1314:14327:42024/1	157920	93	0:48 157920:3 0:5 157920:3
C	HWI-ST992:158:D26PYACXX:8:1304:20758:78527/1	543	71	0:3 543:4 0:5 543:3 0:20 543:2
C	HWI-ST992:158:D26PYACXX:8:2208:3637:74450/1	543	99	543:9 0:56
C	HWI-ST992:158:D26PYACXX:8:1313:17030:95885/1	543	101	543:3 0:20 543:5 0:8 543:3 0:16 543:1 0:11
C	HWI-ST992:158:D26PYACXX:8:1109:13237:54555/1	543	101	0:12 543:1 0:1 543:1 0:7 543:8 0:2 543:5 0:4 543:5 0:21
C	HWI-ST992:158:D26PYACXX:8:1205:15378:39304/1	157920	40	0:5 157920:1
C	HWI-ST992:158:D26PYACXX:8:2307:16506:39874/1	621	37	621:3
C	HWI-ST992:158:D26PYACXX:8:1114:12869:63932/1	543	62	0:22 543:5 0:1
C	HWI-ST992:158:D26PYACXX:8:1212:17051:7461/1	1	101	0:21 1:5 0:25 1:2 0:3 1:5 0:6
C	HWI-ST992:158:D26PYACXX:8:1306:18944:71010/1	543	46	0:4 543:5 0:3
C	HWI-ST992:158:D26PYACXX:8:1113:16780:37105/1	28384	54	0:15 28384:2 0:3
C	HWI-ST992:158:D26PYACXX:8:1104:2755:28138/1	543	49	0:2 543:2 0:11
C	HWI-ST992:158:D26PYACXX:8:2106:11139:64014/1	28384	52	0:7 28384:1 0:10
C	HWI-ST992:158:D26PYACXX:8:2210:11067:18930/1	1710	96	0:10 1710:5 0:6 1710:2 0:5 1710:5 0:14 157920:2 0:13
C	HWI-ST992:158:D26PYACXX:8:1210:10958:45884/1	1269	101	0:12 1269:9 0:14 1269:1 0:2 1269:5 0:10 1269:1 0:7 1269:2 0:4
C	HWI-ST992:158:D26PYACXX:8:1109:4224:80918/1	2583587	41	2583587:3 0:4
C	HWI-ST992:158:D26PYACXX:8:2304:14918:91851/1	157920	101	0:13 157920:3 0:31 157920:3 0:7 157920:1 0:9
C	HWI-ST992:158:D26PYACXX:8:2312:14444:96211/1	543	101	0:23 543:7 0:24 543:5 0:4 543:2 0:2
C	HWI-ST992:158:D26PYACXX:8:2311:8636:13920/1	543	101	0:6 543:5 0:35 543:1 0:20
C	HWI-ST992:158:D26PYACXX:8:1310:8399:24182/2	2699395	101	1580596:2 2699395:5 0:2 1224:5 356:3 2:5 0:6 356:5 0:21 2603660:2 0:11
C	HWI-ST992:158:D26PYACXX:8:2111:4015:32552/1	28384	53	0:5 28384:5 0:9
C	HWI-ST992:158:D26PYACXX:8:2111:20142:3826/1	1	74	0:31 28384:2 0:5 29382:2
C	HWI-ST992:158:D26PYACXX:8:1315:12033:4388/1	562	101	0:15 562:3 0:30 562:6 0:2 543:5 0:5 543:1
C	HWI-ST992:158:D26PYACXX:8:2206:3327:46775/1	543	94	0:22 543:5 0:9 543:2 0:2 543:6 0:3 543:5 0:6
C	HWI-ST992:158:D26PYACXX:8:1104:2588:82088/1	2	101	0:8 2:5 0:1 2:5 0:18 2:5 0:4 2:5 0:8 2:3 0:5
C	HWI-ST992:158:D26PYACXX:8:1110:11832:93857/2	2	101	0:8 2:5 0:1 2:5 0:27 2:5 0:16
C	HWI-ST992:158:D26PYACXX:8:1310:15685:74781/1	2	101	0:8 2:5 0:1 2:5 0:18 2:5 0:4 2:5 0:8 2:3 0:5
C	HWI-ST992:158:D26PYACXX:8:1109:10021:71421/1	119045	101	0:60 119045:7
C	HWI-ST992:158:D26PYACXX:8:2113:5067:31912/1	119045	101	0:60 119045:7
C	HWI-ST992:158:D26PYACXX:8:1312:20474:24570/1	28384	52	0:6 28384:5 0:7
C	HWI-ST992:158:D26PYACXX:8:2111:13889:82592/1	1	75	0:1 1:4 0:36
C	HWI-ST992:158:D26PYACXX:8:1216:3983:31410/1	543	95	0:15 543:9 0:24 543:2 0:11
C	HWI-ST992:158:D26PYACXX:8:2214:3000:16103/1	157920	49	0:9 157920:2 0:4
C	HWI-ST992:158:D26PYACXX:8:2310:11492:84299/1	1	49	0:6 28384:2 0:5 29382:2
C	HWI-ST992:158:D26PYACXX:8:2210:4078:28338/1	2	101	0:6 2:5 0:17 2:5 0:14 2:2 0:13 2:5
C	HWI-ST992:158:D26PYACXX:8:2315:6644:12711/1	543	90	0:34 91347:4 0:5 543:5 0:4 543:4
C	HWI-ST992:158:D26PYACXX:8:2211:14534:27384/1	1	63	0:15 1:5 0:9
C	HWI-ST992:158:D26PYACXX:8:1307:8103:49228/1	543	97	0:17 543:1 0:5 543:5 0:1 543:5 0:29
C	HWI-ST992:158:D26PYACXX:8:2308:2419:80417/1	543	101	0:4 543:5 0:58
C	HWI-ST992:158:D26PYACXX:8:2110:3261:88274/1	543	68	0:2 543:5 0:27
C	HWI-ST992:158:D26PYACXX:8:1310:8670:85070/1	543	54	543:3 0:4 543:3 0:8 543:2
C	HWI-ST992:158:D26PYACXX:8:1314:15763:97116/1	157920	66	0:30 157920:2
C	HWI-ST992:158:D26PYACXX:8:2305:12956:35977/1	28384	63	0:21 28384:3 0:5
C	HWI-ST992:158:D26PYACXX:8:2110:16055:25190/1	157920	101	0:1 157920:5 0:34 157920:1 0:1 157920:8 0:17
C	HWI-ST992:158:D26PYACXX:8:1303:18300:70159/2	2557994	101	0:17 2557994:1 0:29 2557994:7 0:13
C	HWI-ST992:158:D26PYACXX:8:1309:11619:14665/1	28384	49	0:9 28384:2 0:4
C	HWI-ST992:158:D26PYACXX:8:1307:8641:16160/1	157920	101	0:23 1760:8 0:29 157920:4 0:3
C	HWI-ST992:158:D26PYACXX:8:2313:16404:77422/1	2	96	0:31 1335613:3 0:25 28211:2 0:1
C	HWI-ST992:158:D26PYACXX:8:2116:17442:93311/1	28384	54	0:6 28384:5 0:9
C	HWI-ST992:158:D26PYACXX:8:1116:10700:66708/1	2	93	0:30 2:5 0:9 2:5 0:1 2:3 0:6
C	HWI-ST992:158:D26PYACXX:8:1305:1973:36034/1	1	101	0:10 1:1 0:16 1:1 0:11 1:5 0:20 1:1 0:2
C	HWI-ST992:158:D26PYACXX:8:1116:11059:95569/1	28384	54	0:7 28384:5 0:8
C	HWI-ST992:158:D26PYACXX:8:2116:17322:55302/1	28384	60	0:13 28384:5 0:8
C	HWI-ST992:158:D26PYACXX:8:2116:17213:21982/1	28384	91	0:44 28384:5 0:8
C	HWI-ST992:158:D26PYACXX:8:1205:8594:67099/1	543	45	543:1 0:10
C	HWI-ST992:158:D26PYACXX:8:1113:13875:4507/1	91347	95	0:4 543:1 0:9 543:2 0:41 91347:4
C	HWI-ST992:158:D26PYACXX:8:1205:8794:58807/1	91347	87	0:20 91347:5 0:28
C	HWI-ST992:158:D26PYACXX:8:1115:9608:27779/1	2	101	2:3 0:5 2:2 0:11 2:2 0:1 2:5 0:3 2:5 0:11 2:2 0:7 2:4 0:6
C	HWI-ST992:158:D26PYACXX:8:1312:13144:81263/1	28384	57	0:18 28384:3 0:2
C	HWI-ST992:158:D26PYACXX:8:1109:19487:60074/1	2358479	101	0:25 2358479:4 0:38
C	HWI-ST992:158:D26PYACXX:8:1308:16948:53355/2	2358479	101	0:25 2358479:4 0:38
C	HWI-ST992:158:D26PYACXX:8:2112:11220:68940/1	28384	53	0:18 28384:1
C	HWI-ST992:158:D26PYACXX:8:2111:4390:44518/1	28384	53	0:5 28384:5 0:9
C	HWI-ST992:158:D26PYACXX:8:1216:1712:29956/1	1211326	101	0:26 1211326:5 0:6 1211326:3 0:27
C	HWI-ST992:158:D26PYACXX:8:2305:11285:55762/1	526973	101	0:21 2:2 0:5 2:3 0:14 2:5 0:8 526973:7 0:2
C	HWI-ST992:158:D26PYACXX:8:1207:3590:62378/1	2	57	0:13 2:3 0:5 2:2
C	HWI-ST992:158:D26PYACXX:8:1113:8486:90652/1	1710	88	0:51 1710:3
C	HWI-ST992:158:D26PYACXX:8:1207:9021:99327/1	543	42	0:6 543:1 0:1
C	HWI-ST992:158:D26PYACXX:8:2310:12919:42231/1	543	101	0:3 543:5 0:53 543:5 0:1
C	HWI-ST992:158:D26PYACXX:8:1308:4076:28918/1	526973	101	0:8 526973:2 0:4 526973:5 0:3 526973:3 0:15 526973:3 0:24
C	HWI-ST992:158:D26PYACXX:8:2208:5242:72414/1	543	92	0:3 543:1 0:3 543:5 0:46
C	HWI-ST992:158:D26PYACXX:8:2311:21243:11373/1	1239	101	0:5 1239:4 0:16 1239:2 0:18 1239:5 0:14 1239:1 0:2
C	HWI-ST992:158:D26PYACXX:8:1107:9989:3801/1	2	101	0:16 2:4 0:13 2:1 0:18 2:6 0:9
C	HWI-ST992:158:D26PYACXX:8:2211:15569:83132/1	1	81	0:38 28384:2 0:5 29382:2
C	HWI-ST992:158:D26PYACXX:8:1316:3857:73782/1	2	92	0:4 2:2 0:7 2:4 0:41
C	HWI-ST992:158:D26PYACXX:8:1102:4229:80283/1	543	66	0:4 543:2 0:1 543:5 0:18 543:2
C	HWI-ST992:158:D26PYACXX:8:1208:5341:88970/1	28384	72	0:31 28384:2 0:5
C	HWI-ST992:158:D26PYACXX:8:2103:4448:90296/1	28384	80	0:30 28384:5 0:11
C	HWI-ST992:158:D26PYACXX:8:1313:14224:75236/1	28384	44	0:6 28384:2 0:2
C	HWI-ST992:158:D26PYACXX:8:2109:14737:13550/1	157920	67	0:3 157920:5 0:25
C	HWI-ST992:158:D26PYACXX:8:2110:9945:2179/1	1710	97	0:10 1710:1 0:17 1710:2 0:27 1710:2 0:4
C	HWI-ST992:158:D26PYACXX:8:1115:7127:72275/1	29382	49	0:12 29382:3
C	HWI-ST992:158:D26PYACXX:8:1206:9856:88720/1	2	40	0:1 2:5
C	HWI-ST992:158:D26PYACXX:8:1108:13334:60006/1	1239	101	0:24 1239:2 0:18 1239:5 0:5 1239:3 0:10
C	HWI-ST992:158:D26PYACXX:8:2113:19712:47043/1	2698900	101	0:10 2698900:2 0:28 2698900:1 0:23 2698900:3
C	HWI-ST992:158:D26PYACXX:8:2109:16809:92580/1	543	101	0:51 543:5 0:8 543:3
C	HWI-ST992:158:D26PYACXX:8:1211:4824:2334/1	543	86	0:20 543:5 0:1 543:5 0:21
C	HWI-ST992:158:D26PYACXX:8:1309:11753:84371/1	543	101	0:22 543:5 0:9 543:3 0:24 543:4
C	HWI-ST992:158:D26PYACXX:8:1108:2328:31576/1	1	53	0:13 1:1 0:5
C	HWI-ST992:158:D26PYACXX:8:1115:14368:3341/1	1	86	0:44 28384:2 0:5 29382:1
C	HWI-ST992:158:D26PYACXX:8:2111:17461:52994/1	526973	87	0:7 526973:5 0:33 526973:2 0:6
C	HWI-ST992:158:D26PYACXX:8:1106:10732:70451/1	157920	70	0:10 85006:5 157920:4 0:17
C	HWI-ST992:158:D26PYACXX:8:1206:9445:96725/2	71999	101	0:35 71999:5 0:27
C	HWI-ST992:158:D26PYACXX:8:1105:11468:86321/1	1710	40	1710:3 0:3
C	HWI-ST992:158:D26PYACXX:8:1212:8121:2368/1	543	48	0:1 543:3 0:10
C	HWI-ST992:158:D26PYACXX:8:1207:16694:67287/1	543	79	543:4 0:39 543:2
C	HWI-ST992:158:D26PYACXX:8:1306:17108:55711/1	543	97	0:19 543:14 0:4 91347:5 0:21
C	HWI-ST992:158:D26PYACXX:8:2110:10144:53671/1	28384	50	0:6 28384:5 0:5
C	HWI-ST992:158:D26PYACXX:8:2106:8690:71550/1	526973	91	0:25 526973:5 0:11 526973:5 0:11
C	HWI-ST992:158:D26PYACXX:8:2109:8395:96374/1	1710	101	0:31 1710:4 0:11 157920:5 0:16
C	HWI-ST992:158:D26PYACXX:8:2209:15327:2471/1	157920	61	157920:9 0:10 157920:5 0:3
C	HWI-ST992:158:D26PYACXX:8:1110:20286:32420/1	28384	50	0:8 28384:5 0:3
C	HWI-ST992:158:D26PYACXX:8:2114:3252:27025/1	543	101	0:58 543:8 0:1
C	HWI-ST992:158:D26PYACXX:8:1311:17645:82250/1	543	96	0:15 543:1 0:12 543:5 0:5 543:2 0:22
C	HWI-ST992:158:D26PYACXX:8:2207:8239:28850/1	28256	101	0:33 2:2 0:28 28256:4
C	HWI-ST992:158:D26PYACXX:8:1112:12507:47790/1	543	101	0:2 543:7 0:55 543:1 0:2
C	HWI-ST992:158:D26PYACXX:8:2315:19993:71999/1	543	101	0:1 543:5 0:12 543:5 0:6 543:3 0:28 543:6 0:1
C	HWI-ST992:158:D26PYACXX:8:2116:17552:58491/1	1	79	0:36 28384:2 0:5 29382:2
C	HWI-ST992:158:D26PYACXX:8:2314:9143:4749/1	1572656	101	0:24 1572656:5 0:38
C	HWI-ST992:158:D26PYACXX:8:2309:4826:39232/1	543	88	0:23 543:9 0:7 543:6 0:9
C	HWI-ST992:158:D26PYACXX:8:2301:2856:46952/1	28384	54	0:5 28384:5 0:10
C	HWI-ST992:158:D26PYACXX:8:1314:3764:55593/1	157920	90	0:7 157920:3 0:14 157920:5 0:27
C	HWI-ST992:158:D26PYACXX:8:2311:8962:47851/1	157920	93	0:4 157920:3 0:5 157920:5 0:42
C	HWI-ST992:158:D26PYACXX:8:1116:7842:33361/1	543	69	0:19 543:3 0:5 543:1 0:7
C	HWI-ST992:158:D26PYACXX:8:2103:7983:84632/1	157920	86	0:10 157920:5 0:1 157920:5 0:31
C	HWI-ST992:158:D26PYACXX:8:1305:8510:29048/1	157920	77	0:7 157920:1 0:6 157920:3 0:5 157920:4 0:17
C	HWI-ST992:158:D26PYACXX:8:1204:12968:70281/1	543	84	0:30 543:1 0:1 543:1 0:16 543:1
C	HWI-ST992:158:D26PYACXX:8:2315:20296:55517/1	526973	54	0:13 526973:5 0:2
C	HWI-ST992:158:D26PYACXX:8:1307:8306:87158/1	28384	80	0:34 28384:5 0:7
C	HWI-ST992:158:D26PYACXX:8:1101:10129:26354/1	29382	49	0:4 28384:2 0:5 29382:4
C	HWI-ST992:158:D26PYACXX:8:1109:20827:5072/1	201174	97	0:32 201174:3 0:6 201174:1 0:18 201174:3
C	HWI-ST992:158:D26PYACXX:8:2315:2284:45305/2	570	37	570:3
C	HWI-ST992:158:D26PYACXX:8:2107:15868:92497/1	28384	54	0:7 28384:5 0:8
C	HWI-ST992:158:D26PYACXX:8:2111:10374:28818/1	543	84	1:5 0:26 543:1 0:7 543:5 0:6
C	HWI-ST992:158:D26PYACXX:8:1105:16852:36055/1	1710	63	0:3 1710:5 0:4 1710:1 0:16
C	HWI-ST992:158:D26PYACXX:8:2215:1583:90511/1	543	101	0:2 543:3 0:19 543:4 0:8 543:4 0:27
C	HWI-ST992:158:D26PYACXX:8:1107:9473:37655/1	157920	101	0:12 157920:5 0:14 157920:3 0:14 157920:1 0:18
C	HWI-ST992:158:D26PYACXX:8:2313:13119:66683/1	1239	93	0:26 1239:4 0:29
C	HWI-ST992:158:D26PYACXX:8:2312:3454:69403/1	543	58	0:13 543:5 0:6
C	HWI-ST992:158:D26PYACXX:8:2207:15276:66847/1	543	101	0:62 91347:1 543:4
C	HWI-ST992:158:D26PYACXX:8:1213:16786:29316/1	543	51	0:4 543:2 0:11
C	HWI-ST992:158:D26PYACXX:8:1112:9201:53496/1	562	101	0:2 543:5 0:55 562:5
C	HWI-ST992:158:D26PYACXX:8:2116:11328:49845/1	543	101	0:2 543:1 0:13 543:1 0:4 543:6 0:40
C	HWI-ST992:158:D26PYACXX:8:1213:2807:83687/1	1	54	0:11 28384:2 0:5 29382:2
C	HWI-ST992:158:D26PYACXX:8:2312:7532:57762/2	2249356	62	0:23 2249356:5
C	HWI-ST992:158:D26PYACXX:8:2112:2344:15613/2	2249356	62	0:23 2249356:5
C	HWI-ST992:158:D26PYACXX:8:1314:14835:14147/1	198	101	198:4 0:63
C	HWI-ST992:158:D26PYACXX:8:2312:12919:15261/2	198	101	198:4 0:63
C	HWI-ST992:158:D26PYACXX:8:1213:18147:76476/2	198	101	0:46 198:5 0:16
C	HWI-ST992:158:D26PYACXX:8:2305:13254:39626/1	28384	56	0:3 28384:5 0:4 28384:5 0:5
C	HWI-ST992:158:D26PYACXX:8:2207:9900:48591/1	157920	43	157920:4 0:5
C	HWI-ST992:158:D26PYACXX:8:1213:12092:77178/1	85006	86	0:14 1710:1 85006:5 0:9 1710:1 85006:3 0:19
C	HWI-ST992:158:D26PYACXX:8:1112:13032:44801/1	29382	54	0:19 29382:1
C	HWI-ST992:158:D26PYACXX:8:2214:19924:43028/1	28384	51	0:9 28384:2 0:5 29382:1
C	HWI-ST992:158:D26PYACXX:8:2305:14112:46922/1	543	91	0:33 543:8 0:16
C	HWI-ST992:158:D26PYACXX:8:2210:12118:72233/1	157920	49	0:14 157920:1
C	HWI-ST992:158:D26PYACXX:8:1314:8449:66590/1	28384	92	0:45 28384:5 0:8
C	HWI-ST992:158:D26PYACXX:8:1208:16817:4200/1	2	101	0:3 2:5 0:5 2:2 0:11 2:2 0:1 2:5 0:3 2:5 0:11 2:2 0:7 2:4 0:1
C	HWI-ST992:158:D26PYACXX:8:2115:6519:20559/2	543	100	543:1 0:4 543:1 0:8 543:2 0:30 543:4 0:7 543:4 0:5
C	HWI-ST992:158:D26PYACXX:8:2109:5498:59884/1	157920	83	0:1 1710:1 0:15 85006:5 157920:3 0:22 157920:1 0:1
C	HWI-ST992:158:D26PYACXX:8:1114:1812:5327/1	543	101	0:15 91347:5 0:1 91347:4 0:18 543:5 0:16 543:1 0:2
C	HWI-ST992:158:D26PYACXX:8:2214:17002:31552/1	157920	72	0:1 157920:11 0:1 157920:5 0:7 157920:1 0:5 157920:2 0:5
C	HWI-ST992:158:D26PYACXX:8:2116:6947:87920/2	1	47	0:2 1:3 0:8
C	HWI-ST992:158:D26PYACXX:8:2205:6666:91219/1	356	101	0:63 356:4
C	HWI-ST992:158:D26PYACXX:8:1215:20765:29217/1	543	77	0:6 543:5 0:32
C	HWI-ST992:158:D26PYACXX:8:1105:13991:74279/1	157920	57	0:3 157920:5 0:15
C	HWI-ST992:158:D26PYACXX:8:2308:17962:80808/1	543	96	0:27 543:5 0:30
C	HWI-ST992:158:D26PYACXX:8:2315:17554:96514/2	1716	101	0:2 1716:5 0:43 2483798:4 0:10 1760:2 0:1
C	HWI-ST992:158:D26PYACXX:8:2107:16748:26398/1	1	70	0:9 1:5 0:22
C	HWI-ST992:158:D26PYACXX:8:1216:9191:64640/1	543	92	543:1 0:9 543:5 0:7 543:4 0:9 543:3 0:1 543:5 0:14
C	HWI-ST992:158:D26PYACXX:8:2309:16923:81592/1	2527963	98	0:1 2527963:6 0:57
C	HWI-ST992:158:D26PYACXX:8:1308:11892:17477/1	1211326	101	0:6 1211326:5 0:56
C	HWI-ST992:158:D26PYACXX:8:1109:3181:28304/1	543	101	0:4 543:5 0:27 543:1 0:2 543:5 0:1 543:2 0:5 543:2 0:13
C	HWI-ST992:158:D26PYACXX:8:2108:10157:75798/1	543	101	0:9 543:4 0:16 543:1 0:1 543:1 0:8 543:4 0:17 543:6
C	HWI-ST992:158:D26PYACXX:8:2109:10387:100599/1	157920	48	0:3 157920:5 0:6
C	HWI-ST992:158:D26PYACXX:8:2109:16489:84453/1	543	75	543:4 0:4 543:3 0:30
C	HWI-ST992:158:D26PYACXX:8:2307:10138:33370/1	2	101	0:6 2:1 0:15 2:5 0:29 543:1 0:10
C	HWI-ST992:158:D26PYACXX:8:2313:4216:12261/2	1211326	101	0:3 1211326:5 0:59
C	HWI-ST992:158:D26PYACXX:8:2104:18645:17597/1	28384	54	0:4 28384:1 0:15
C	HWI-ST992:158:D26PYACXX:8:2105:7715:5263/1	1396	101	0:53 1396:5 0:9
C	HWI-ST992:158:D26PYACXX:8:1214:2489:96859/1	28384	52	0:5 28384:5 0:8
C	HWI-ST992:158:D26PYACXX:8:1310:7945:81734/1	28384	61	0:14 28384:5 0:8
C	HWI-ST992:158:D26PYACXX:8:1305:8396:73706/1	543	56	543:5 0:17
C	HWI-ST992:158:D26PYACXX:8:1112:18317:7151/1	1239	101	0:3 1239:4 0:9 1239:1 0:8 1239:9 0:33
C	HWI-ST992:158:D26PYACXX:8:1110:5451:6572/1	543	101	0:17 543:2 0:32 543:5 0:3 543:1 0:7
C	HWI-ST992:158:D26PYACXX:8:2115:5186:75183/1	543	42	0:4 543:4
C	HWI-ST992:158:D26PYACXX:8:1116:5365:26656/1	28384	37	0:1 28384:2
C	HWI-ST992:158:D26PYACXX:8:2306:10682:3057/1	157920	101	0:4 157920:3 0:9 157920:5 0:1 157920:5 0:10 157920:2 0:5 157920:3 0:20
C	HWI-ST992:158:D26PYACXX:8:1110:3076:8094/1	543	99	0:9 543:3 0:46 543:2 0:5
C	HWI-ST992:158:D26PYACXX:8:1103:17975:71625/1	543	101	543:1 0:20 543:5 0:24 543:8 0:9
C	HWI-ST992:158:D26PYACXX:8:2213:3543:68431/1	543	101	0:2 543:10 0:23 543:4 0:18 543:6 0:4
C	HWI-ST992:158:D26PYACXX:8:2310:12570:62649/1	1962118	93	0:25 1962118:5 0:29
C	HWI-ST992:158:D26PYACXX:8:2110:9306:61470/1	543	92	0:5 543:5 0:10 91347:6 0:32
C	HWI-ST992:158:D26PYACXX:8:1212:12789:25108/1	543	101	0:9 543:2 0:24 543:1 0:28 543:3
C	HWI-ST992:158:D26PYACXX:8:1105:5137:75700/1	157920	82	0:16 157920:1 0:16 157920:5 1710:1 0:9
C	HWI-ST992:158:D26PYACXX:8:1310:18619:64726/1	28384	45	28384:3 0:8
C	HWI-ST992:158:D26PYACXX:8:1112:13957:52281/1	543	96	0:5 543:4 0:28 543:1 0:24
C	HWI-ST992:158:D26PYACXX:8:2112:13025:40948/2	1236	101	0:10 1236:5 0:12 469:3 0:4 1236:5 0:28
C	HWI-ST992:158:D26PYACXX:8:1314:7044:48909/1	28384	51	28384:3 0:14
C	HWI-ST992:158:D26PYACXX:8:1105:17271:4655/2	374	101	0:3 374:5 0:59
C	HWI-ST992:158:D26PYACXX:8:1113:12117:49115/2	374	101	0:3 374:5 0:59
C	HWI-ST992:158:D26PYACXX:8:1303:17446:39829/2	374	97	0:3 374:5 0:55
C	HWI-ST992:158:D26PYACXX:8:2308:9866:95923/1	374	101	0:3 374:5 0:59
C	HWI-ST992:158:D26PYACXX:8:1214:19038:10533/1	157920	95	0:5 157920:6 0:7 157920:3 0:34 157920:1 0:5
C	HWI-ST992:158:D26PYACXX:8:2103:7812:79110/1	543	101	0:30 543:4 91347:5 543:1 0:20 91347:1 0:6
C	HWI-ST992:158:D26PYACXX:8:1102:3972:57592/1	526969	101	0:27 526969:6 0:23 526969:3 0:8
C	HWI-ST992:158:D26PYACXX:8:1110:8357:21931/1	1710	101	0:1 85006:5 157920:5 0:47 1710:5 0:4
C	HWI-ST992:158:D26PYACXX:8:2313:9061:62463/1	2	101	0:3 2:4 0:12 2:1 0:30 2:1 0:16
C	HWI-ST992:158:D26PYACXX:8:2210:5454:43069/1	204457	92	0:16 204457:2 0:5 204457:2 0:13 204457:4 0:11 204457:5
C	HWI-ST992:158:D26PYACXX:8:1106:8554:93445/1	543	101	0:10 543:5 0:1 543:5 0:20 543:1 0:8 543:2 0:1 543:5 0:9
C	HWI-ST992:158:D26PYACXX:8:2301:17277:4578/1	543	79	0:14 543:3 0:2 543:3 0:23
C	HWI-ST992:158:D26PYACXX:8:2302:7318:93210/1	157920	62	0:1 157920:5 0:22
C	HWI-ST992:158:D26PYACXX:8:2306:13399:41467/1	543	82	543:2 0:15 543:3 0:28
C	HWI-ST992:158:D26PYACXX:8:1210:13887:9369/1	91347	52	0:8 91347:1 0:9
C	HWI-ST992:158:D26PYACXX:8:1108:6169:20139/1	543	101	0:1 543:5 0:21 543:1 0:2 543:5 0:2 543:9 0:21
C	HWI-ST992:158:D26PYACXX:8:2210:13500:73642/1	621	101	0:8 1:3 0:20 621:5 0:31
C	HWI-ST992:158:D26PYACXX:8:1116:5699:69048/1	216946	57	0:1 216946:5 0:17
C	HWI-ST992:158:D26PYACXX:8:1116:6174:5609/1	76831	60	0:13 76831:2 0:11
C	HWI-ST992:158:D26PYACXX:8:1210:7574:86733/1	543	98	0:7 543:2 0:1 543:3 0:51
C	HWI-ST992:158:D26PYACXX:8:2108:17530:58598/1	2	84	2:4 0:29 2:1 0:16
C	HWI-ST992:158:D26PYACXX:8:1208:9399:84362/1	1	50	0:7 1:5 0:2 1:2
C	HWI-ST992:158:D26PYACXX:8:1107:14114:26565/1	28384	65	0:17 28384:5 0:9
C	HWI-ST992:158:D26PYACXX:8:2310:5786:8579/1	543	101	0:9 543:1 0:1 543:5 0:6 543:2 0:40 543:3
C	HWI-ST992:158:D26PYACXX:8:1216:20244:5971/1	543	82	0:7 543:2 0:10 543:2 0:7 543:12 0:8
C	HWI-ST992:158:D26PYACXX:8:1307:6288:18024/1	543	55	0:2 543:1 0:6 543:7 0:5
C	HWI-ST992:158:D26PYACXX:8:1114:3291:98685/1	543	60	0:6 543:2 0:18
C	HWI-ST992:158:D26PYACXX:8:2306:17101:47307/1	28384	76	0:30 28384:5 0:7
C	HWI-ST992:158:D26PYACXX:8:2307:7328:41717/1	543	101	0:7 543:1 0:9 543:5 0:9 543:5 0:31
C	HWI-ST992:158:D26PYACXX:8:2105:19888:95410/1	157920	51	0:7 157920:2 0:8
C	HWI-ST992:158:D26PYACXX:8:1114:14910:44769/1	543	97	0:6 543:5 0:44 543:5 0:3
C	HWI-ST992:158:D26PYACXX:8:1313:12470:84255/1	157920	87	0:16 157920:5 0:8 157920:5 0:19
C	HWI-ST992:158:D26PYACXX:8:1309:15862:32452/1	526973	39	0:4 526973:1
C	HWI-ST992:158:D26PYACXX:8:2107:20322:71180/1	28384	46	28384:4 0:8
C	HWI-ST992:158:D26PYACXX:8:1211:7161:62606/1	157920	101	0:4 157920:1 0:8 157920:5 0:46 157920:3
C	HWI-ST992:158:D26PYACXX:8:1102:5287:66571/1	1710	64	0:9 1710:7 0:1 1710:4 0:9
C	HWI-ST992:158:D26PYACXX:8:1116:16557:55138/1	1239	72	0:5 1239:4 0:7 1239:5 0:17
C	HWI-ST992:158:D26PYACXX:8:1207:6512:57532/1	543	86	0:24 543:5 0:23
C	HWI-ST992:158:D26PYACXX:8:1215:8527:85029/1	2	101	0:13 1224:1 2:5 0:48
C	HWI-ST992:158:D26PYACXX:8:1206:3964:67152/1	562	74	0:16 543:5 0:6 562:5 0:8
C	HWI-ST992:158:D26PYACXX:8:2110:17959:38328/1	543	88	543:5 0:27 543:1 0:9 543:1 0:3 543:4 0:4
C	HWI-ST992:158:D26PYACXX:8:2107:11436:81914/1	1710	99	0:28 157920:5 0:22 1710:5 0:5
C	HWI-ST992:158:D26PYACXX:8:2310:3205:32005/1	85006	101	0:1 85006:5 0:61
C	HWI-ST992:158:D26PYACXX:8:1113:9609:99029/1	543	85	0:7 543:5 0:10 543:4 0:22 543:1 0:2
C	HWI-ST992:158:D26PYACXX:8:1114:11317:30481/1	91347	101	0:62 91347:5
C	HWI-ST992:158:D26PYACXX:8:1205:18775:48337/1	543	43	0:7 543:2
C	HWI-ST992:158:D26PYACXX:8:2113:19494:25580/2	2	87	0:25 1224:2 0:15 2:5 0:6
C	HWI-ST992:158:D26PYACXX:8:1314:6534:29105/1	28384	47	0:5 28384:3 0:5
C	HWI-ST992:158:D26PYACXX:8:2101:4981:76771/1	2	101	0:2 2:2 0:11 2:2 0:1 2:5 0:3 2:5 0:11 2:2 0:7 2:4 0:12
C	HWI-ST992:158:D26PYACXX:8:1208:20277:73953/1	28384	73	0:31 28384:2 0:5 29382:1
C	HWI-ST992:158:D26PYACXX:8:2306:8675:50632/1	157920	48	0:12 157920:1 0:1
C	HWI-ST992:158:D26PYACXX:8:1314:2028:68695/1	2478552	40	2478552:3 0:3
C	HWI-ST992:158:D26PYACXX:8:1113:3981:8082/1	28384	56	0:15 28384:2 0:5
C	HWI-ST992:158:D26PYACXX:8:2109:16610:60202/1	543	101	0:6 543:7 0:10 543:5 0:6 543:2 0:22 543:5 0:4
C	HWI-ST992:158:D26PYACXX:8:1110:7303:78027/1	543	64	0:22 543:8
C	HWI-ST992:158:D26PYACXX:8:1102:10106:79803/1	543	101	0:4 543:3 0:8 543:2 0:24 543:4 0:22
C	HWI-ST992:158:D26PYACXX:8:2210:2165:39754/1	91347	101	0:10 91347:3 543:1 0:53
C	HWI-ST992:158:D26PYACXX:8:2107:18028:5503/1	157920	74	0:11 157920:2 0:2 157920:8 0:11 157920:3 0:3
C	HWI-ST992:158:D26PYACXX:8:1205:5164:91716/1	1145276	59	1145276:4 0:21
C	HWI-ST992:158:D26PYACXX:8:2212:2091:88672/1	543	100	0:9 543:3 0:16 543:2 0:13 543:5 0:18
C	HWI-ST992:158:D26PYACXX:8:2203:19752:49905/1	253	46	0:7 253:4 0:1
C	HWI-ST992:158:D26PYACXX:8:1112:18477:67558/2	1	38	1:3 0:1
C	HWI-ST992:158:D26PYACXX:8:1302:12808:20704/1	543	101	0:8 1236:5 543:3 0:6 91347:5 0:6 91347:2 0:10 543:5 0:13 543:3 0:1
C	HWI-ST992:158:D26PYACXX:8:2108:19838:57877/1	157920	48	0:5 157920:5 0:1 157920:3
C	HWI-ST992:158:D26PYACXX:8:2104:16463:58312/1	543	63	0:24 543:5
C	HWI-ST992:158:D26PYACXX:8:2315:16711:9150/1	543	76	0:22 543:7 0:13
C	HWI-ST992:158:D26PYACXX:8:2305:3551:59016/1	543	101	0:10 543:1 0:26 543:6 0:6 543:2 0:9 543:4 0:3
C	HWI-ST992:158:D26PYACXX:8:1313:15161:99612/2	1211326	101	0:44 1211326:4 0:19
C	HWI-ST992:158:D26PYACXX:8:2315:13595:73325/1	28384	51	0:9 28384:2 0:5 29382:1
C	HWI-ST992:158:D26PYACXX:8:2311:8715:4608/1	2	79	0:1 2:1 0:14 2:1 0:5 2:2 0:8 2:5 0:8
C	HWI-ST992:158:D26PYACXX:8:2313:8988:77992/1	1710	63	0:13 1710:5 0:11
C	HWI-ST992:158:D26PYACXX:8:2105:10587:60699/1	29382	45	0:10 29382:1
C	HWI-ST992:158:D26PYACXX:8:1206:4585:74891/1	28384	44	28384:2 0:8
C	HWI-ST992:158:D26PYACXX:8:1113:7475:74613/1	2	99	2:2 0:11 2:2 0:1 2:8 0:41
C	HWI-ST992:158:D26PYACXX:8:2104:21313:30411/1	157920	49	0:2 157920:4 0:9
C	HWI-ST992:158:D26PYACXX:8:1106:15896:65439/1	28384	57	0:18 28384:2 0:3
C	HWI-ST992:158:D26PYACXX:8:2304:9610:54785/1	543	101	0:12 543:2 0:22 543:9 0:12 543:1 0:9
C	HWI-ST992:158:D26PYACXX:8:2213:4620:71193/1	526973	42	0:6 526973:2
C	HWI-ST992:158:D26PYACXX:8:1216:19143:34105/1	1224	59	1224:3 0:22
C	HWI-ST992:158:D26PYACXX:8:2114:7378:75980/1	157920	84	0:23 157920:1 0:4 157920:5 0:1 157920:5 0:11
C	HWI-ST992:158:D26PYACXX:8:2305:4542:21177/1	1396	54	0:2 1396:4 0:14
C	HWI-ST992:158:D26PYACXX:8:1114:7806:72833/1	543	40	543:3 0:3
C	HWI-ST992:158:D26PYACXX:8:2309:7565:22203/1	543	94	0:21 91347:5 0:15 91347:1 0:7 543:9 0:2
C	HWI-ST992:158:D26PYACXX:8:2207:8283:69281/1	543	101	0:13 543:3 0:40 543:6 0:5
C	HWI-ST992:158:D26PYACXX:8:1114:4175:44728/1	543	101	0:1 543:2 0:11 543:5 0:1 543:2 0:5 91347:3 0:1 543:6 0:3 91347:3 0:6 543:1 0:3 543:1 0:13
C	HWI-ST992:158:D26PYACXX:8:2106:10681:52601/1	543	56	0:10 543:5 0:7
C	HWI-ST992:158:D26PYACXX:8:2106:9479:87743/1	543	100	0:12 543:6 0:5 543:4 0:2 543:3 0:34
C	HWI-ST992:158:D26PYACXX:8:1104:10550:32587/1	96901	101	0:42 96901:5 0:20
C	HWI-ST992:158:D26PYACXX:8:2107:18537:3271/1	543	101	0:2 543:2 0:2 543:4 0:52 543:3 0:2
C	HWI-ST992:158:D26PYACXX:8:1106:13241:20280/1	543	101	0:1 543:5 0:3 543:5 0:11 543:5 0:37
C	HWI-ST992:158:D26PYACXX:8:1313:5432:38787/1	543	101	543:5 0:8 543:5 0:4 543:5 0:5 543:4 0:14 543:1 0:16
C	HWI-ST992:158:D26PYACXX:8:1308:2995:87170/1	2	101	2:1 0:11 2:2 0:7 2:4 0:42
C	HWI-ST992:158:D26PYACXX:8:2109:3860:44332/1	543	59	0:8 543:5 0:12
C	HWI-ST992:158:D26PYACXX:8:2313:5856:32148/1	28384	58	0:21 28384:2 0:1
C	HWI-ST992:158:D26PYACXX:8:1111:8936:90838/1	157920	68	0:3 157920:2 0:8 157920:3 0:18
C	HWI-ST992:158:D26PYACXX:8:1208:10498:79925/1	1855726	61	0:1 1855726:5 0:21
C	HWI-ST992:158:D26PYACXX:8:2103:2570:70939/1	2202249	93	0:50 2202249:4 0:5
C	HWI-ST992:158:D26PYACXX:8:1109:10888:65738/1	157920	62	0:9 157920:3 0:16
C	HWI-ST992:158:D26PYACXX:8:1105:8290:70599/1	543	72	0:3 543:2 0:5 543:1 0:7 543:2 0:18
C	HWI-ST992:158:D26PYACXX:8:2106:16876:76190/1	157920	101	0:12 157920:5 0:26 157920:2 0:2 1760:5 0:9 157920:4 131567:2
C	HWI-ST992:158:D26PYACXX:8:1112:8064:10053/1	543	101	0:8 543:5 0:34 543:3 0:8 543:1 0:3 543:5
C	HWI-ST992:158:D26PYACXX:8:1109:10148:73783/1	157920	96	0:32 157920:4 0:10 157920:3 0:3 157920:2 0:8
C	HWI-ST992:158:D26PYACXX:8:1312:10340:8941/1	28384	90	0:37 28384:6 0:13
C	HWI-ST992:158:D26PYACXX:8:2110:3771:55864/1	543	101	0:5 543:7 0:5 543:2 0:6 543:2 0:5 543:2 91347:2 543:5 0:26
C	HWI-ST992:158:D26PYACXX:8:1314:15589:29710/1	157920	37	157920:1 0:2
C	HWI-ST992:158:D26PYACXX:8:2316:3585:88631/2	1	44	0:2 1:1 0:7
C	HWI-ST992:158:D26PYACXX:8:2114:6396:11662/1	1	101	0:30 1:6 0:31
C	HWI-ST992:158:D26PYACXX:8:2112:10749:44356/1	28384	49	28384:1 0:4 28384:5 0:5
C	HWI-ST992:158:D26PYACXX:8:1115:15603:32959/1	1710	45	0:2 1710:3 0:6
C	HWI-ST992:158:D26PYACXX:8:2210:13200:34216/1	1710	37	1710:2 0:1
C	HWI-ST992:158:D26PYACXX:8:1305:2823:49127/2	488447	101	488447:4 0:27 488447:7 0:8 488447:2 0:19
C	HWI-ST992:158:D26PYACXX:8:2111:21165:75821/2	488447	101	488447:4 0:27 488447:7 0:8 488447:2 0:19
C	HWI-ST992:158:D26PYACXX:8:2106:13551:99883/1	543	101	0:8 543:1 0:18 543:2 0:12 543:2 0:18 543:2 0:4
C	HWI-ST992:158:D26PYACXX:8:2311:16838:66063/1	1	75	0:13 28384:2 0:5 29382:2 0:19
C	HWI-ST992:158:D26PYACXX:8:2102:11848:59992/1	28384	52	0:2 28384:1 0:15
C	HWI-ST992:158:D26PYACXX:8:1109:14945:21962/1	543	83	0:1 543:2 0:37 543:1 0:1 543:4 0:3
C	HWI-ST992:158:D26PYACXX:8:1308:10198:12482/1	1316596	101	0:27 1316596:5 0:35
C	HWI-ST992:158:D26PYACXX:8:2201:21325:43007/1	1316596	101	0:27 1316596:5 0:35
C	HWI-ST992:158:D26PYACXX:8:2310:9847:98057/1	1316596	101	0:57 1316596:5 0:5
C	HWI-ST992:158:D26PYACXX:8:1216:12841:5128/1	28384	59	0:17 28384:2 0:5 29382:1
C	HWI-ST992:158:D26PYACXX:8:2108:8343:6201/1	1710	92	0:5 1710:2 0:15 1710:3 0:23 1710:2 0:8
C	HWI-ST992:158:D26PYACXX:8:1210:19628:78107/1	1280	48	0:10 1280:2 0:2
C	HWI-ST992:158:D26PYACXX:8:2105:19128:59700/1	1280	45	0:10 1280:1
C	HWI-ST992:158:D26PYACXX:8:2112:12947:84546/2	80865	101	0:9 80865:1 0:8 80865:4 0:32 80865:2 0:11
C	HWI-ST992:158:D26PYACXX:8:2106:16877:35827/1	1	88	0:3 1:7 0:43 543:1
C	HWI-ST992:158:D26PYACXX:8:1311:3829:37897/1	80865	101	0:4 80865:7 0:18 80865:5 0:33
C	HWI-ST992:158:D26PYACXX:8:2211:10258:90551/1	80865	101	0:4 80865:7 0:18 80865:5 0:33
C	HWI-ST992:158:D26PYACXX:8:1206:17800:55745/1	543	56	0:13 543:2 0:5 543:2
C	HWI-ST992:158:D26PYACXX:8:2102:6413:73593/1	543	101	0:11 543:1 0:6 543:2 0:3 543:5 0:2 543:1 0:15 543:5 0:16
C	HWI-ST992:158:D26PYACXX:8:2112:16371:8255/1	526969	93	526969:3 0:23 526969:1 0:5 526969:3 0:15 526969:3 0:6
C	HWI-ST992:158:D26PYACXX:8:1215:14587:72685/1	543	76	0:13 543:4 0:25
C	HWI-ST992:158:D26PYACXX:8:2208:19433:31760/2	1550240	39	1550240:5
C	HWI-ST992:158:D26PYACXX:8:2311:6663:98678/1	1710	101	157920:4 0:28 157920:2 0:11 1710:3 0:9 1710:1 0:9
C	HWI-ST992:158:D26PYACXX:8:2209:1489:83603/1	10455	69	0:22 10455:3 0:10
C	HWI-ST992:158:D26PYACXX:8:1103:12540:43103/1	157920	78	0:10 157920:5 0:3 157920:1 0:11 157920:10 0:4
C	HWI-ST992:158:D26PYACXX:8:2107:14221:58341/1	543	61	0:2 543:4 0:9 543:1 0:11
C	HWI-ST992:158:D26PYACXX:8:2306:16273:83479/1	543	93	543:3 0:34 543:2 0:20
C	HWI-ST992:158:D26PYACXX:8:1206:10206:62132/1	157920	76	0:9 157920:5 0:26 157920:1 0:1
C	HWI-ST992:158:D26PYACXX:8:1110:3394:17299/1	28384	60	0:18 28384:2 0:5 29382:1
C	HWI-ST992:158:D26PYACXX:8:2104:7024:64560/1	543	81	0:26 543:5 0:10 543:3 0:3
C	HWI-ST992:158:D26PYACXX:8:2114:10611:12346/1	28384	54	0:9 28384:3 0:8
C	HWI-ST992:158:D26PYACXX:8:2106:5384:67569/1	28384	49	0:7 28384:1 0:1 28384:5 0:1
C	HWI-ST992:158:D26PYACXX:8:2111:10157:70181/1	28384	69	0:27 28384:2 0:5 29382:1
C	HWI-ST992:158:D26PYACXX:8:2304:14737:41433/1	1760	101	0:48 1760:5 0:14
C	HWI-ST992:158:D26PYACXX:8:1209:2263:34937/1	543	101	0:10 543:2 0:6 543:4 0:5 543:5 0:12 543:1 0:10 543:1 0:11
C	HWI-ST992:158:D26PYACXX:8:1308:12187:47712/1	135487	81	0:18 135487:5 0:24
C	HWI-ST992:158:D26PYACXX:8:2315:18913:15360/1	543	56	0:4 543:5 0:1 543:5 0:6 543:1
C	HWI-ST992:158:D26PYACXX:8:1104:9374:71496/1	28384	75	0:28 28384:5 0:8
C	HWI-ST992:158:D26PYACXX:8:1311:12727:29011/1	2	77	0:2 2:5 0:35 2:1
C	HWI-ST992:158:D26PYACXX:8:2101:10049:76705/1	543	101	0:32 543:6 0:17 2:1 0:11
C	HWI-ST992:158:D26PYACXX:8:1103:5567:90403/1	543	101	0:11 543:2 0:19 543:2 0:15 543:4 0:14
C	HWI-ST992:158:D26PYACXX:8:2107:6477:82036/1	1723645	101	0:4 1289591:3 0:49 1723645:2 0:1 1723645:5 0:3
C	HWI-ST992:158:D26PYACXX:8:1215:5662:48850/1	157920	35	157920:1
C	HWI-ST992:158:D26PYACXX:8:1312:9631:3533/1	543	98	0:20 543:4 0:1 543:5 0:3 543:3 0:28
C	HWI-ST992:158:D26PYACXX:8:1108:13130:80406/1	28384	74	0:23 28384:6 0:11
C	HWI-ST992:158:D26PYACXX:8:2301:6854:52159/2	2094	58	0:11 2094:3 0:10
C	HWI-ST992:158:D26PYACXX:8:2215:8752:40240/1	543	101	0:39 543:5 0:4 543:1 0:18
C	HWI-ST992:158:D26PYACXX:8:1309:3780:41645/1	28384	62	0:15 28384:5 0:8
C	HWI-ST992:158:D26PYACXX:8:2108:16950:27549/1	86661	101	0:21 86661:6 0:40
C	HWI-ST992:158:D26PYACXX:8:1315:3243:11200/1	28384	51	0:9 28384:2 0:5 29382:1
C	HWI-ST992:158:D26PYACXX:8:2113:4815:33794/1	267748	55	0:10 267748:5 0:6
C	HWI-ST992:158:D26PYACXX:8:2115:10835:80282/1	28384	47	0:9 28384:2 0:2
C	HWI-ST992:158:D26PYACXX:8:2305:7161:22674/1	44249	49	0:10 44249:5
C	HWI-ST992:158:D26PYACXX:8:1207:7694:7385/1	2	95	0:5 2:1 0:5 2:5 0:25 2:3 0:9 2:3 0:5
C	HWI-ST992:158:D26PYACXX:8:1108:11167:22033/1	28384	101	0:42 28384:4 0:21
C	HWI-ST992:158:D26PYACXX:8:2214:7177:84452/1	157920	95	0:30 157920:5 0:26
C	HWI-ST992:158:D26PYACXX:8:1211:5900:51584/1	543	92	0:6 543:10 0:42
C	HWI-ST992:158:D26PYACXX:8:2313:2506:51391/1	543	67	0:7 543:4 0:10 543:3 0:3 543:5 0:1
C	HWI-ST992:158:D26PYACXX:8:2112:13401:20095/1	157920	97	0:2 85006:5 0:4 157920:1 0:3 157920:3 0:42 1760:3
C	HWI-ST992:158:D26PYACXX:8:2116:8428:33922/1	543	95	0:9 91347:3 0:5 543:5 0:5 543:4 0:21 543:7 0:2
C	HWI-ST992:158:D26PYACXX:8:2111:8233:2460/1	543	46	543:1 0:11
C	HWI-ST992:158:D26PYACXX:8:1114:14702:47839/1	28384	52	0:5 28384:5 0:8
C	HWI-ST992:158:D26PYACXX:8:1212:7397:26686/1	526973	57	0:1 526973:3 0:19
C	HWI-ST992:158:D26PYACXX:8:1313:14851:45425/1	543	39	543:1 0:4
C	HWI-ST992:158:D26PYACXX:8:1209:7028:74316/1	2057025	89	0:16 2057025:4 0:1 2057025:5 0:29
C	HWI-ST992:158:D26PYACXX:8:1107:15957:61457/1	543	92	0:11 543:5 0:4 543:2 0:14 543:1 0:21
C	HWI-ST992:158:D26PYACXX:8:1109:15105:3301/1	28384	89	0:43 28384:5 0:7
C	HWI-ST992:158:D26PYACXX:8:2310:10511:87849/1	526973	101	0:24 526973:7 0:15 526973:1 0:20
C	HWI-ST992:158:D26PYACXX:8:1213:5423:81745/1	543	101	543:2 0:4 543:5 0:5 543:4 0:11 543:5 0:9 543:1 0:21
C	HWI-ST992:158:D26PYACXX:8:1106:15427:58092/1	543	65	0:1 543:3 0:27
C	HWI-ST992:158:D26PYACXX:8:2305:6772:41711/1	157920	101	0:26 157920:5 0:4 157920:2 0:30
C	HWI-ST992:158:D26PYACXX:8:1207:4410:23007/1	157920	84	0:3 157920:1 0:10 157920:5 0:31
C	HWI-ST992:158:D26PYACXX:8:1301:9438:48653/2	1211326	101	0:32 1211326:5 0:30
C	HWI-ST992:158:D26PYACXX:8:2110:15170:58296/1	1239	101	0:5 1239:5 0:57
C	HWI-ST992:158:D26PYACXX:8:1312:9327:79224/2	325217	101	0:45 325217:5 0:17
C	HWI-ST992:158:D26PYACXX:8:2115:15837:18178/1	1710	66	0:16 1710:5 0:11
C	HWI-ST992:158:D26PYACXX:8:1113:14063:50210/1	157920	101	0:13 157920:1 0:2 157920:1 0:19 157920:5 0:7 157920:1 0:18
C	HWI-ST992:158:D26PYACXX:8:1113:8566:27647/1	543	101	0:15 543:10 0:16 543:6 0:5 543:5 0:5 543:4 0:1
C	HWI-ST992:158:D26PYACXX:8:1209:17899:48245/1	543	85	543:5 0:46
C	HWI-ST992:158:D26PYACXX:8:2105:10376:49513/1	543	101	0:1 543:9 0:3 543:11 0:11 543:5 0:9 543:1 0:17
C	HWI-ST992:158:D26PYACXX:8:1210:5327:86336/1	543	91	543:9 0:27 543:5 0:16
C	HWI-ST992:158:D26PYACXX:8:1116:17465:23607/1	157920	101	157920:2 0:10 1760:3 0:7 157920:2 0:2 157920:2 0:5 157920:1 0:12 85006:2 0:5 157920:1 0:7 157920:2 0:4
C	HWI-ST992:158:D26PYACXX:8:2213:14616:54519/1	543	73	0:3 543:3 0:33
C	HWI-ST992:158:D26PYACXX:8:2214:5525:58385/1	543	88	0:4 543:5 0:18 543:2 0:25
C	HWI-ST992:158:D26PYACXX:8:1302:16950:55428/1	543	101	0:3 543:5 0:12 543:3 0:39 543:5
C	HWI-ST992:158:D26PYACXX:8:1106:10374:70057/1	157920	101	0:1 157920:6 0:14 157920:8 0:24 157920:1 0:13
C	HWI-ST992:158:D26PYACXX:8:1308:3575:32952/1	28384	47	0:7 28384:5 0:1
C	HWI-ST992:158:D26PYACXX:8:2111:13206:59836/1	28384	81	0:38 28384:3 0:6
C	HWI-ST992:158:D26PYACXX:8:1215:13234:86482/1	543	101	0:12 543:3 0:15 543:4 0:16 543:5 0:12
C	HWI-ST992:158:D26PYACXX:8:2306:8070:74749/1	543	85	0:33 543:5 0:13
C	HWI-ST992:158:D26PYACXX:8:2111:9190:67266/1	543	101	0:2 543:5 0:5 543:6 0:40 543:9
C	HWI-ST992:158:D26PYACXX:8:1308:15050:92619/1	526973	98	0:44 526973:5 0:4 526973:5 0:2 91061:4
C	HWI-ST992:158:D26PYACXX:8:1203:20907:37586/2	1301	53	1301:2 0:17
C	HWI-ST992:158:D26PYACXX:8:1109:15519:99359/1	1710	96	0:24 157920:5 0:19 1710:3 0:9 1710:2
C	HWI-ST992:158:D26PYACXX:8:2311:11140:76742/1	2	98	0:49 2:5 0:2 2:1 0:7
C	HWI-ST992:158:D26PYACXX:8:1202:16825:76947/1	543	101	0:3 543:5 0:15 543:5 0:39
C	HWI-ST992:158:D26PYACXX:8:1314:3490:64810/1	28384	51	0:4 28384:5 0:8
C	HWI-ST992:158:D26PYACXX:8:2304:11657:14482/1	1760	53	0:11 1760:1 0:3 1760:2 0:2
C	HWI-ST992:158:D26PYACXX:8:2108:4370:10836/1	2	101	0:9 543:3 0:33 2:2 0:20
C	HWI-ST992:158:D26PYACXX:8:2213:8514:71230/1	543	73	0:19 543:5 0:15
C	HWI-ST992:158:D26PYACXX:8:2216:3573:69544/1	543	101	0:60 543:5 0:2
C	HWI-ST992:158:D26PYACXX:8:1306:10263:11606/1	1	45	1:3 0:8
C	HWI-ST992:158:D26PYACXX:8:2207:7926:95101/1	2	101	0:7 2:2 0:19 2:5 0:13 2:2 0:3 2:2 0:5 2:7 0:2
C	HWI-ST992:158:D26PYACXX:8:2304:3807:52217/2	160798	40	0:3 160798:3
C	HWI-ST992:158:D26PYACXX:8:2106:6629:55106/1	157920	100	0:7 157920:6 0:17 157920:6 0:5 157920:6 0:9 157920:3 0:7
C	HWI-ST992:158:D26PYACXX:8:2109:16580:78883/1	157920	39	157920:3 0:2
C	HWI-ST992:158:D26PYACXX:8:2108:15530:27276/1	543	76	543:2 0:35 543:2 0:1 543:2
C	HWI-ST992:158:D26PYACXX:8:1215:21234:40905/1	1710	77	0:11 1710:2 0:11 1710:1 0:6 157920:2 0:10
C	HWI-ST992:158:D26PYACXX:8:2210:3596:100225/1	28384	57	0:4 28384:5 0:14
C	HWI-ST992:158:D26PYACXX:8:2105:18737:16723/1	157920	87	157920:5 0:6 157920:2 0:28 1760:5 0:3 1760:2 157920:2
C	HWI-ST992:158:D26PYACXX:8:1210:14372:10313/1	157920	71	0:8 157920:4 0:25
C	HWI-ST992:158:D26PYACXX:8:1215:16397:43728/1	2	101	0:3 2:5 0:5 2:2 0:11 2:2 0:1 2:5 0:3 2:5 0:11 2:2 0:7 2:4 0:1
C	HWI-ST992:158:D26PYACXX:8:2316:12894:50807/1	543	101	0:2 543:5 0:24 543:5 0:26 543:5
C	HWI-ST992:158:D26PYACXX:8:2201:16493:43487/2	1301	45	0:4 1301:1 0:6
C	HWI-ST992:158:D26PYACXX:8:2307:5915:83720/1	543	101	0:9 543:3 0:38 543:1 0:16
C	HWI-ST992:158:D26PYACXX:8:2202:17018:25817/1	192944	91	0:3 192944:5 0:49
C	HWI-ST992:158:D26PYACXX:8:1313:9114:7830/1	543	101	0:18 543:3 0:6 543:1 0:18 543:1 0:20
C	HWI-ST992:158:D26PYACXX:8:1111:7451:80601/1	543	101	0:21 543:5 0:41
C	HWI-ST992:158:D26PYACXX:8:2115:13189:88664/1	1710	95	1710:7 0:17 1710:8 0:22 1710:2 0:5
C	HWI-ST992:158:D26PYACXX:8:2111:20200:84156/1	543	100	0:5 543:3 0:11 543:2 0:21 543:4 0:2 543:5 0:13
C	HWI-ST992:158:D26PYACXX:8:2103:18106:76380/1	28384	52	0:4 28384:6 0:8
C	HWI-ST992:158:D26PYACXX:8:1309:14887:47421/1	1760	82	0:9 1760:5 0:5 1760:5 0:11 1760:5 0:8
C	HWI-ST992:158:D26PYACXX:8:2306:14574:29010/1	157920	74	0:4 157920:6 0:2 157920:7 0:5 157920:3 0:13
C	HWI-ST992:158:D26PYACXX:8:2104:19735:37892/1	28384	67	0:25 28384:2 0:5 29382:1
C	HWI-ST992:158:D26PYACXX:8:1106:11616:92924/1	1710	60	0:1 1710:4 0:21
C	HWI-ST992:158:D26PYACXX:8:1110:7280:59141/1	157920	70	157920:4 0:32
C	HWI-ST992:158:D26PYACXX:8:2114:15414:13029/1	28384	49	0:2 28384:1 0:12
C	HWI-ST992:158:D26PYACXX:8:1309:12372:3465/1	1760	64	0:7 1760:2 0:21
C	HWI-ST992:158:D26PYACXX:8:1310:20495:67024/1	28384	53	0:6 28384:5 0:8
C	HWI-ST992:158:D26PYACXX:8:2306:4467:50230/1	29382	70	0:26 28384:2 0:5 29382:3
C	HWI-ST992:158:D26PYACXX:8:2107:18425:74761/1	91347	85	0:48 91347:3
C	HWI-ST992:158:D26PYACXX:8:1109:14828:49297/2	1211326	101	0:16 1211326:5 0:46
C	HWI-ST992:158:D26PYACXX:8:1305:20279:71472/2	1211326	101	0:16 1211326:5 0:46
C	HWI-ST992:158:D26PYACXX:8:2303:7962:74263/2	1211326	101	0:16 1211326:5 0:46
C	HWI-ST992:158:D26PYACXX:8:2103:16431:62772/1	543	96	0:3 543:5 0:4 543:5 0:45
C	HWI-ST992:158:D26PYACXX:8:1310:8873:62895/1	157920	101	0:7 157920:9 0:13 157920:5 0:16 157920:1 0:10 1710:2 0:2 157920:2
C	HWI-ST992:158:D26PYACXX:8:2310:12570:93174/1	1239	65	0:24 1239:5 0:2
C	HWI-ST992:158:D26PYACXX:8:1208:18128:73297/1	1	96	0:1 1:9 0:3 1:7 0:4 1:1 0:14 1:2 0:14 1:1 0:6
C	HWI-ST992:158:D26PYACXX:8:1307:17625:47790/1	543	101	0:36 543:1 0:9 543:4 0:4 543:5 0:8
C	HWI-ST992:158:D26PYACXX:8:1212:17665:74424/1	157920	42	157920:4 0:4
C	HWI-ST992:158:D26PYACXX:8:2308:12548:28637/1	157920	101	0:1 85006:5 0:2 157920:5 0:7 157920:1 0:33 157920:3 0:10
C	HWI-ST992:158:D26PYACXX:8:1112:2728:37819/1	2	87	0:1 2:5 0:17 2:5 0:14 2:2 0:9
C	HWI-ST992:158:D26PYACXX:8:2114:11711:69267/1	1239	101	0:12 1239:5 0:50
C	HWI-ST992:158:D26PYACXX:8:1104:11061:67360/1	157920	89	0:16 157920:3 0:36
C	HWI-ST992:158:D26PYACXX:8:1208:3247:2786/1	526973	90	0:7 526973:4 0:11 526973:5 0:20 526973:9
C	HWI-ST992:158:D26PYACXX:8:2307:10442:50963/1	192944	101	0:2 192944:1 0:19 192944:3 0:42
C	HWI-ST992:158:D26PYACXX:8:2215:2037:8263/1	543	101	0:48 543:5 0:6 543:3 0:5
C	HWI-ST992:158:D26PYACXX:8:1105:10203:21385/1	543	41	0:5 543:2
C	HWI-ST992:158:D26PYACXX:8:1310:18587:3115/1	1224	61	0:20 1224:4 0:3
C	HWI-ST992:158:D26PYACXX:8:1112:17833:12504/1	1710	101	85006:1 1710:1 0:30 157920:1 1710:5 0:2 1710:1 0:9 1710:1 0:16
C	HWI-ST992:158:D26PYACXX:8:1314:13814:79443/1	157920	101	0:18 157920:4 0:14 157920:1 0:30
C	HWI-ST992:158:D26PYACXX:8:2315:20423:33605/1	543	101	0:20 543:2 0:1 543:1 0:5 543:4 0:5 543:4 0:5 543:1 0:14 543:1 0:4
C	HWI-ST992:158:D26PYACXX:8:2306:18097:36352/1	1710	38	0:2 1710:2
C	HWI-ST992:158:D26PYACXX:8:1107:15611:75962/1	157920	64	157920:2 0:13 157920:4 0:5 157920:4 0:2
C	HWI-ST992:158:D26PYACXX:8:2308:17562:39099/1	28384	65	0:12 28384:4 0:15
C	HWI-ST992:158:D26PYACXX:8:2116:3353:17868/1	543	79	0:11 543:3 0:19 543:5 0:7
C	HWI-ST992:158:D26PYACXX:8:2313:8821:70855/1	543	92	0:10 543:2 0:12 543:1 0:5 543:5 0:23
C	HWI-ST992:158:D26PYACXX:8:2104:15188:85895/1	543	101	0:10 543:5 0:2 543:2 0:31 543:5 0:5 543:5 0:2
C	HWI-ST992:158:D26PYACXX:8:1110:17799:14170/1	543	73	543:6 0:17 543:1 0:9 543:1 0:5
C	HWI-ST992:158:D26PYACXX:8:1309:8174:47280/1	543	85	0:11 543:1 0:11 543:2 0:3 543:5 0:18
C	HWI-ST992:158:D26PYACXX:8:2303:17674:28910/1	1710	87	0:2 157920:5 0:1 157920:5 0:2 157920:5 1710:5 0:5 157920:3 0:12 1710:4 157920:1 0:3
C	HWI-ST992:158:D26PYACXX:8:1307:8902:41208/1	526973	101	0:52 526973:9 0:6
C	HWI-ST992:158:D26PYACXX:8:1104:15124:75557/1	28384	52	0:7 28384:3 0:8
C	HWI-ST992:158:D26PYACXX:8:2112:4084:58597/1	157920	52	0:1 157920:5 0:12
C	HWI-ST992:158:D26PYACXX:8:2213:4546:61601/1	543	101	0:5 543:1 0:8 543:5 0:3 543:2 0:6 543:2 0:5 543:5 0:11 543:5 0:9
C	HWI-ST992:158:D26PYACXX:8:2109:11892:70576/1	157920	81	157920:4 0:43
C	HWI-ST992:158:D26PYACXX:8:1306:9475:34979/1	28384	63	0:16 28384:5 0:8
C	HWI-ST992:158:D26PYACXX:8:2112:16371:72642/1	543	83	0:4 543:2 0:4 543:5 0:21 2:3 0:3 543:7
C	HWI-ST992:158:D26PYACXX:8:1210:17379:99272/1	543	101	0:44 543:5 0:18
C	HWI-ST992:158:D26PYACXX:8:2209:6764:65982/1	543	55	0:1 543:3 0:5 1236:3 91347:4 0:5
C	HWI-ST992:158:D26PYACXX:8:2109:15328:87778/1	28384	53	0:8 28384:3 0:8
C	HWI-ST992:158:D26PYACXX:8:1111:11490:40165/1	543	101	0:37 543:7 0:13 543:1 0:9
C	HWI-ST992:158:D26PYACXX:8:1107:8239:77480/1	543	98	543:5 0:9 543:2 0:48
C	HWI-ST992:158:D26PYACXX:8:1109:9342:58772/1	543	101	0:12 543:5 0:11 543:2 0:26 543:3 0:2 543:5 0:1
C	HWI-ST992:158:D26PYACXX:8:2102:13056:6433/1	543	95	0:4 543:5 0:22 543:6 0:24
C	HWI-ST992:158:D26PYACXX:8:1308:4510:68769/1	543	87	0:1 543:1 0:18 543:4 0:5 91347:5 0:16 543:2 0:1
C	HWI-ST992:158:D26PYACXX:8:1307:8193:32384/1	543	50	0:4 543:5 0:7
C	HWI-ST992:158:D26PYACXX:8:2307:2308:17705/1	1710	101	0:38 1710:5 0:24
C	HWI-ST992:158:D26PYACXX:8:1305:10809:94794/1	543	68	0:5 543:4 0:25
C	HWI-ST992:158:D26PYACXX:8:1309:15406:13439/1	157920	101	0:10 157920:5 0:40 157920:5 0:7
C	HWI-ST992:158:D26PYACXX:8:1111:3609:73272/1	543	92	0:15 543:3 0:40
C	HWI-ST992:158:D26PYACXX:8:1107:10114:55978/1	29382	53	0:18 29382:1
C	HWI-ST992:158:D26PYACXX:8:2107:14437:29790/1	543	101	543:1 0:2 543:5 0:2 543:4 0:14 543:5 0:10 543:5 0:19
C	HWI-ST992:158:D26PYACXX:8:1106:10290:29715/1	543	82	0:4 2:1 0:4 543:6 0:8 543:5 0:17 543:2 0:1
C	HWI-ST992:158:D26PYACXX:8:2105:16545:7507/1	543	58	543:5 0:3 543:2 0:14
C	HWI-ST992:158:D26PYACXX:8:2315:8332:60114/1	543	101	0:2 543:2 0:1 91347:5 0:9 543:1 0:10 91347:1 0:12 543:5 0:19
C	HWI-ST992:158:D26PYACXX:8:2107:17796:10090/1	543	101	0:1 543:9 0:5 543:1 0:37 543:5 0:9
C	HWI-ST992:158:D26PYACXX:8:1214:10581:38767/1	543	56	0:6 543:5 0:9 543:2
C	HWI-ST992:158:D26PYACXX:8:1213:15596:55284/1	28384	65	0:23 28384:2 0:6
C	HWI-ST992:158:D26PYACXX:8:2110:3197:16341/1	1710	101	0:3 1710:5 0:7 1710:2 0:5 1710:4 0:3 1710:1 0:22 1710:1 0:14
C	HWI-ST992:158:D26PYACXX:8:1102:7381:24270/1	157920	86	0:11 157920:5 0:9 157920:1 0:26
C	HWI-ST992:158:D26PYACXX:8:1216:14188:19601/1	28384	51	0:6 28384:5 0:6
C	HWI-ST992:158:D26PYACXX:8:1208:4064:17312/1	543	78	0:34 543:5 0:5
C	HWI-ST992:158:D26PYACXX:8:1209:2715:15362/1	1710	85	0:2 1760:8 0:10 1760:2 0:7 1760:1 1710:6 0:8 1710:5 0:2
C	HWI-ST992:158:D26PYACXX:8:1316:2576:29908/1	526973	59	526973:3 0:22
C	HWI-ST992:158:D26PYACXX:8:1314:10068:69112/1	543	94	0:4 543:3 0:13 543:3 0:5 543:2 0:8 543:2 0:20
C	HWI-ST992:158:D26PYACXX:8:2108:4665:68159/1	157920	75	0:18 157920:3 0:18 157920:2
C	HWI-ST992:158:D26PYACXX:8:2109:4392:3800/1	28384	49	0:2 28384:1 0:12
C	HWI-ST992:158:D26PYACXX:8:2205:4278:44045/1	157920	101	0:26 157920:5 0:4 157920:4 0:1 157920:1 0:17 157920:5 0:4
C	HWI-ST992:158:D26PYACXX:8:1112:4441:99440/1	543	101	0:3 543:1 0:9 543:5 0:2 543:5 0:39 543:3
C	HWI-ST992:158:D26PYACXX:8:2304:7513:32104/2	1710	47	0:9 1710:4
C	HWI-ST992:158:D26PYACXX:8:2102:16397:48995/1	1710	72	0:3 1710:2 0:6 1710:5 0:22
C	HWI-ST992:158:D26PYACXX:8:1208:20762:71496/1	543	93	0:34 543:2 0:5 543:3 0:15
C	HWI-ST992:158:D26PYACXX:8:1112:6512:40678/1	543	101	0:4 543:3 0:5 543:1 0:35 543:3 0:16
C	HWI-ST992:158:D26PYACXX:8:1307:3802:30565/1	543	87	0:45 543:4 0:4
C	HWI-ST992:158:D26PYACXX:8:2310:15192:81560/1	157920	93	0:21 157920:5 0:1 157920:3 0:29
C	HWI-ST992:158:D26PYACXX:8:2112:10343:69803/1	543	101	0:2 543:5 0:1 543:1 0:22 543:5 0:7 91347:3 0:2 91347:4 0:15
C	HWI-ST992:158:D26PYACXX:8:2314:13222:77276/1	157920	101	0:6 157920:3 0:2 157920:2 0:5 157920:1 0:13 157920:1 85006:5 0:29
C	HWI-ST992:158:D26PYACXX:8:1209:1771:31149/1	91347	61	0:7 91347:5 0:15
C	HWI-ST992:158:D26PYACXX:8:2312:1900:32836/1	543	101	0:14 543:4 0:7 543:3 0:39
C	HWI-ST992:158:D26PYACXX:8:1108:16521:60290/1	543	101	0:25 543:5 0:3 543:3 0:7 543:1 0:23
C	HWI-ST992:158:D26PYACXX:8:1114:11470:64077/1	543	75	543:5 0:36
C	HWI-ST992:158:D26PYACXX:8:1115:10576:92168/1	1396	98	1396:5 0:3 1396:5 0:29 1396:4 0:18
C	HWI-ST992:158:D26PYACXX:8:2307:9161:63485/1	543	63	0:6 91347:3 0:5 543:2 0:11 91347:2
C	HWI-ST992:158:D26PYACXX:8:2309:9118:85016/1	526973	95	0:13 526973:4 0:19 526973:6 0:6 526973:1 0:12
C	HWI-ST992:158:D26PYACXX:8:1305:17996:32185/1	91347	98	0:13 91347:5 0:24 91347:9 0:1 91347:2 0:10
C	HWI-ST992:158:D26PYACXX:8:2102:9397:6369/1	1502	87	0:43 1502:5 0:5
C	HWI-ST992:158:D26PYACXX:8:1313:17353:75839/1	543	101	0:10 543:4 0:27 1224:5 0:21
C	HWI-ST992:158:D26PYACXX:8:1211:13054:93386/1	543	101	0:13 543:1 0:6 543:2 0:4 543:5 0:18 543:1 0:4 543:5 0:8
C	HWI-ST992:158:D26PYACXX:8:1109:7422:44478/1	543	88	0:31 543:5 0:18
C	HWI-ST992:158:D26PYACXX:8:2108:7561:55999/1	543	101	543:9 0:22 543:3 0:12 543:4 0:3 543:5 0:9
C	HWI-ST992:158:D26PYACXX:8:2212:4721:20568/1	2	96	0:35 2:5 0:22
C	HWI-ST992:158:D26PYACXX:8:1202:3768:100089/1	543	44	543:4 0:6
C	HWI-ST992:158:D26PYACXX:8:1308:17224:96590/1	28384	63	0:19 28384:3 0:7
C	HWI-ST992:158:D26PYACXX:8:2215:14099:66524/1	1340	50	0:9 1340:5 0:2
C	HWI-ST992:158:D26PYACXX:8:2308:12462:56158/1	157920	101	0:14 157920:3 0:7 157920:1 0:35 1760:5 0:1 1760:1
C	HWI-ST992:158:D26PYACXX:8:2106:20399:2742/1	526973	101	0:23 526973:3 0:12 526973:11 0:1 526973:8 0:9
C	HWI-ST992:158:D26PYACXX:8:2113:11938:14990/1	1239	101	0:21 1239:5 0:41
C	HWI-ST992:158:D26PYACXX:8:2109:19582:17507/1	543	101	0:24 543:1 0:8 543:5 0:13 543:3 0:13
C	HWI-ST992:158:D26PYACXX:8:2112:9901:15329/1	543	84	0:8 543:10 0:32
C	HWI-ST992:158:D26PYACXX:8:1112:17607:77045/1	28384	47	0:5 28384:2 0:5 29382:1
C	HWI-ST992:158:D26PYACXX:8:1316:15558:70912/1	157920	101	0:15 2:2 0:24 85006:5 0:4 157920:4 0:4 157920:2 0:7
C	HWI-ST992:158:D26PYACXX:8:1114:6727:29074/1	2	101	0:2 2:5 0:5 2:2 0:11 2:2 0:1 2:5 0:3 2:5 0:11 2:2 0:7 2:4 0:2
C	HWI-ST992:158:D26PYACXX:8:2110:8212:61056/1	543	74	543:4 0:36
C	HWI-ST992:158:D26PYACXX:8:2103:10802:33146/1	157920	71	0:10 157920:3 0:3 157920:1 0:5 157920:3 0:12
C	HWI-ST992:158:D26PYACXX:8:1314:5927:50223/1	543	101	0:2 543:6 0:2 543:5 0:28 543:1 0:1 543:3 0:8 543:6 0:2 543:3
C	HWI-ST992:158:D26PYACXX:8:2310:9234:75282/1	1911104	101	0:4 1911104:6 0:57
C	HWI-ST992:158:D26PYACXX:8:2215:8361:14568/1	28384	60	0:18 28384:2 0:5 29382:1
C	HWI-ST992:158:D26PYACXX:8:2108:14278:89303/1	543	88	0:33 543:5 0:16
C	HWI-ST992:158:D26PYACXX:8:2311:17471:78226/1	543	87	0:38 543:5 0:10
C	HWI-ST992:158:D26PYACXX:8:1110:9932:90809/1	1911104	74	0:4 1911104:3 0:21 1911104:1 0:11
C	HWI-ST992:158:D26PYACXX:8:1113:5175:41484/1	1239	47	0:8 1239:1 0:4
C	HWI-ST992:158:D26PYACXX:8:2312:12860:72554/1	543	101	0:20 543:2 2:5 543:1 0:18 543:5 0:16
C	HWI-ST992:158:D26PYACXX:8:1311:7554:14244/1	543	46	0:2 543:2 0:8
C	HWI-ST992:158:D26PYACXX:8:1105:13768:6733/1	543	98	0:1 543:1 0:19 543:4 0:5 543:6 0:5 543:1 0:22
C	HWI-ST992:158:D26PYACXX:8:2113:17499:20935/1	1239	101	1239:3 0:17 1239:1 0:35 1239:8 0:1 1239:2
C	HWI-ST992:158:D26PYACXX:8:1111:3223:76652/1	526973	92	0:6 526973:5 0:6 526973:1 0:40
C	HWI-ST992:158:D26PYACXX:8:1111:3637:43307/1	28384	65	0:23 28384:2 0:5 29382:1
C	HWI-ST992:158:D26PYACXX:8:1113:10874:88222/1	543	101	0:6 543:1 0:23 543:5 0:1 543:9 0:17 543:1 0:4
C	HWI-ST992:158:D26PYACXX:8:2104:19070:34536/1	28384	73	0:32 28384:2 0:5
C	HWI-ST992:158:D26PYACXX:8:2107:11683:97384/1	543	101	0:26 543:3 0:13 543:2 0:19 543:4
C	HWI-ST992:158:D26PYACXX:8:1213:19336:56520/1	1	48	0:5 28384:2 0:5 29382:2
C	HWI-ST992:158:D26PYACXX:8:1310:9709:33663/1	543	48	0:2 543:1 0:5 543:5 0:1
C	HWI-ST992:158:D26PYACXX:8:1109:6324:17419/1	543	42	543:5 0:3
C	HWI-ST992:158:D26PYACXX:8:1305:12187:74206/1	1239	93	0:10 1239:4 0:45
C	HWI-ST992:158:D26PYACXX:8:2204:5157:76087/2	1	99	0:11 1:4 0:27 1:1 0:10 1:5 0:7
C	HWI-ST992:158:D26PYACXX:8:1114:17051:80871/1	543	101	0:15 543:5 0:11 543:1 0:16 543:5 0:14
C	HWI-ST992:158:D26PYACXX:8:2207:7957:46785/1	28384	52	0:6 28384:5 0:7
C	HWI-ST992:158:D26PYACXX:8:1214:11885:66652/2	203122	101	203122:4 0:63
C	HWI-ST992:158:D26PYACXX:8:2107:5588:39682/2	203122	101	203122:4 0:63
C	HWI-ST992:158:D26PYACXX:8:2315:16409:19996/2	203122	101	203122:4 0:63
C	HWI-ST992:158:D26PYACXX:8:1311:15237:57566/1	28384	61	0:13 28384:5 0:9
C	HWI-ST992:158:D26PYACXX:8:1214:6836:98276/1	1710	82	0:9 1710:3 0:12 157920:1 0:8 157920:3 0:12
C	HWI-ST992:158:D26PYACXX:8:2305:14113:99260/1	622	48	0:11 622:2 0:1
C	HWI-ST992:158:D26PYACXX:8:2204:3344:79585/1	1236	101	0:30 1236:5 0:17 1236:1 0:1 1236:2 0:2 1236:5 0:4
C	HWI-ST992:158:D26PYACXX:8:2114:8901:49299/1	543	101	543:2 0:10 543:1 0:14 543:1 0:6 543:1 0:30 543:2
C	HWI-ST992:158:D26PYACXX:8:2114:6783:42194/1	543	97	0:20 543:5 0:4 543:5 0:8 1:5 0:4 1:5 0:5 543:2
C	HWI-ST992:158:D26PYACXX:8:2314:8014:31764/1	1287055	39	0:2 1287055:2 0:1
C	HWI-ST992:158:D26PYACXX:8:2203:19165:64272/1	1236	99	0:1 1236:5 0:59
C	HWI-ST992:158:D26PYACXX:8:2311:10969:94074/1	157920	97	0:50 157920:9 0:4
C	HWI-ST992:158:D26PYACXX:8:1106:11644:95508/1	157920	49	157920:3 0:12
C	HWI-ST992:158:D26PYACXX:8:1315:11685:31135/1	543	101	0:30 543:5 0:32
C	HWI-ST992:158:D26PYACXX:8:2303:18109:72250/1	543	67	0:23 543:3 0:7
C	HWI-ST992:158:D26PYACXX:8:1313:12618:60173/1	28384	73	0:29 28384:5 0:5
C	HWI-ST992:158:D26PYACXX:8:2108:11030:58326/1	543	69	0:6 543:5 0:7 543:7 0:10
C	HWI-ST992:158:D26PYACXX:8:1311:21292:33373/1	1550579	51	1550579:2 0:15
C	HWI-ST992:158:D26PYACXX:8:1313:9200:69549/1	157920	98	0:3 157920:5 0:14 1710:1 0:9 157920:3 0:29
C	HWI-ST992:158:D26PYACXX:8:2105:15693:54226/1	543	101	0:7 543:4 0:11 543:3 0:40 543:1 0:1
C	HWI-ST992:158:D26PYACXX:8:2311:6571:19213/1	28384	63	0:19 28384:5 0:5
C	HWI-ST992:158:D26PYACXX:8:1113:3184:22081/1	543	92	0:8 543:1 0:22 543:5 0:6 543:4 0:12
C	HWI-ST992:158:D26PYACXX:8:2209:5474:88619/1	1710	95	0:15 1710:5 0:10 1710:3 0:28
C	HWI-ST992:158:D26PYACXX:8:1103:10250:57619/1	28384	51	28384:3 0:14
C	HWI-ST992:158:D26PYACXX:8:2203:6657:97855/1	543	98	0:1 543:5 0:8 543:4 0:5 543:2 0:3 543:2 0:29 543:5
C	HWI-ST992:158:D26PYACXX:8:1103:14301:12871/1	526973	101	526973:3 0:7 526973:5 0:52
C	HWI-ST992:158:D26PYACXX:8:1308:2801:61251/1	543	92	0:24 543:9 0:20 543:4 0:1
C	HWI-ST992:158:D26PYACXX:8:2111:19253:61765/1	2	101	0:1 2:2 0:6 2:1 0:19 2:8 0:30
C	HWI-ST992:158:D26PYACXX:8:2110:11660:92637/1	52771	101	0:35 52771:5 0:27
C	HWI-ST992:158:D26PYACXX:8:1115:5234:55945/1	543	81	0:5 91347:1 0:6 1236:1 0:14 543:11 0:9
C	HWI-ST992:158:D26PYACXX:8:1216:4797:95312/1	28384	49	0:2 28384:1 0:1 28384:5 0:6
C	HWI-ST992:158:D26PYACXX:8:1213:1886:74767/1	543	54	0:6 1236:2 0:1 543:1 0:8 91347:2
C	HWI-ST992:158:D26PYACXX:8:1110:18843:76617/1	1	79	0:37 28384:2 0:5 29382:1
C	HWI-ST992:158:D26PYACXX:8:2111:18662:33838/1	543	101	0:2 543:4 0:11 543:8 0:14 543:1 0:27
C	HWI-ST992:158:D26PYACXX:8:1305:2537:57512/1	543	94	543:5 0:15 543:1 0:25 543:1 0:6 543:5 0:1 543:1
C	HWI-ST992:158:D26PYACXX:8:1113:14206:23964/1	157920	100	0:23 157920:2 0:6 157920:9 0:26
C	HWI-ST992:158:D26PYACXX:8:2313:9431:74948/1	157920	95	0:2 2:2 157920:5 0:31 1760:6 0:15
C	HWI-ST992:158:D26PYACXX:8:2212:18511:100143/1	157920	94	157920:4 0:5 85017:3 0:48
C	HWI-ST992:158:D26PYACXX:8:1105:16894:42779/1	28384	48	0:4 28384:5 0:5
C	HWI-ST992:158:D26PYACXX:8:1116:4376:50191/1	543	65	0:1 543:2 0:7 543:4 0:17
C	HWI-ST992:158:D26PYACXX:8:1212:9608:54732/1	543	54	0:12 543:1 0:7
C	HWI-ST992:158:D26PYACXX:8:1309:18128:99157/1	562	90	0:7 562:7 0:13 543:5 0:24
C	HWI-ST992:158:D26PYACXX:8:2103:7702:89334/1	157920	101	0:7 157920:1 0:15 157920:8 0:36
C	HWI-ST992:158:D26PYACXX:8:2116:10074:88125/1	543	101	0:21 543:2 0:19 91347:3 0:9 91347:5 0:2 543:5 0:1
C	HWI-ST992:158:D26PYACXX:8:2207:8061:54975/1	543	91	0:14 543:3 0:34 543:5 0:1
C	HWI-ST992:158:D26PYACXX:8:2306:15197:82352/1	543	84	562:1 0:8 543:12 0:21 543:1 0:5 543:2
C	HWI-ST992:158:D26PYACXX:8:1305:12636:63772/2	40214	101	0:1 469:2 40214:1 0:37 40214:7 0:19
C	HWI-ST992:158:D26PYACXX:8:1211:9922:88708/1	157920	80	0:4 157920:5 0:12 157920:1 0:17 157920:7
C	HWI-ST992:158:D26PYACXX:8:2308:10451:42527/1	1236	97	0:4 1236:4 0:45 1236:1 0:9
C	HWI-ST992:158:D26PYACXX:8:2112:6286:48613/1	543	79	0:16 543:6 0:23
C	HWI-ST992:158:D26PYACXX:8:2313:15827:14699/1	1710	101	1710:4 0:10 1710:3 0:11 1710:5 0:10 1710:3 0:3 1710:4 0:11 1710:3
C	HWI-ST992:158:D26PYACXX:8:2109:18018:100631/1	543	82	543:4 0:9 543:5 0:2 543:5 0:3 543:5 0:15
C	HWI-ST992:158:D26PYACXX:8:1106:15306:16155/1	543	40	0:1 543:5
C	HWI-ST992:158:D26PYACXX:8:2111:13038:62371/1	157920	101	0:9 157920:4 0:37 1760:5 0:12
C	HWI-ST992:158:D26PYACXX:8:1209:1943:78883/1	1268	101	0:12 2632435:2 0:1 1652545:2 0:50
C	HWI-ST992:158:D26PYACXX:8:1202:14898:91718/2	2005460	64	0:26 2005460:4
C	HWI-ST992:158:D26PYACXX:8:2111:20162:93301/1	2	101	0:13 2:5 0:17 2:5 0:14 2:2 0:11
C	HWI-ST992:158:D26PYACXX:8:1110:8726:98139/1	2	101	0:2 2:5 0:11 2:2 0:7 2:4 0:36
C	HWI-ST992:158:D26PYACXX:8:2113:17310:23401/1	157920	64	0:10 157920:5 0:15
C	HWI-ST992:158:D26PYACXX:8:2313:16997:74662/1	543	101	0:11 543:1 0:10 91347:1 0:12 543:5 0:27
C	HWI-ST992:158:D26PYACXX:8:1213:8163:14773/1	543	101	0:2 543:1 0:9 543:5 0:42 543:3 0:5
C	HWI-ST992:158:D26PYACXX:8:2305:17690:90939/1	543	95	0:1 543:5 0:23 543:5 0:27
C	HWI-ST992:158:D26PYACXX:8:1106:14229:3865/1	543	88	0:1 543:1 0:17 543:8 0:25 91347:2
C	HWI-ST992:158:D26PYACXX:8:1112:14271:50145/1	2	101	0:3 2:5 0:17 2:5 0:14 2:2 0:13 2:5 0:3
C	HWI-ST992:158:D26PYACXX:8:1214:3591:3929/1	543	101	0:18 543:5 0:44
C	HWI-ST992:158:D26PYACXX:8:2307:10381:58748/1	157920	74	0:34 157920:5 0:1
C	HWI-ST992:158:D26PYACXX:8:1212:20510:58958/1	543	65	0:13 543:6 0:12
C	HWI-ST992:158:D26PYACXX:8:1313:21007:68510/1	342409	36	342409:2
C	HWI-ST992:158:D26PYACXX:8:2116:13240:5088/1	543	101	0:10 2:1 0:28 2:5 0:4 543:5 0:10 1236:4
C	HWI-ST992:158:D26PYACXX:8:2306:18726:65290/1	264451	90	0:43 264451:5 0:8
C	HWI-ST992:158:D26PYACXX:8:2308:13738:81807/1	526973	101	0:26 526973:5 0:33 526973:3
C	HWI-ST992:158:D26PYACXX:8:1307:14747:93690/2	1485	101	0:49 1485:5 0:13
C	HWI-ST992:158:D26PYACXX:8:2311:5385:79586/2	1485	101	0:49 1485:5 0:13
C	HWI-ST992:158:D26PYACXX:8:1110:10905:66056/1	543	99	543:2 0:2 543:1 0:13 543:2 0:45
C	HWI-ST992:158:D26PYACXX:8:2106:18928:46987/1	91347	90	0:17 1236:5 0:3 91347:3 0:20 91347:5 0:3
C	HWI-ST992:158:D26PYACXX:8:1216:8464:12443/1	1239	101	0:2 1239:2 0:39 1239:5 0:19
C	HWI-ST992:158:D26PYACXX:8:1110:14561:10817/1	1710	87	0:1 1710:6 0:3 1710:1 0:30 1710:5 0:7
C	HWI-ST992:158:D26PYACXX:8:2106:14284:45537/1	2	101	0:26 2:2 0:14 2:5 0:17 2:3
C	HWI-ST992:158:D26PYACXX:8:2105:18066:71862/1	1396	57	0:11 1396:3 0:9
C	HWI-ST992:158:D26PYACXX:8:1215:7131:51246/1	543	68	543:3 0:31
C	HWI-ST992:158:D26PYACXX:8:2105:4402:70133/1	1710	55	0:5 1710:1 0:7 1710:4 0:4
C	HWI-ST992:158:D26PYACXX:8:1201:2471:43583/1	543	74	0:12 543:5 0:23
C	HWI-ST992:158:D26PYACXX:8:1102:21249:86115/1	157920	71	0:26 157920:5 0:6
C	HWI-ST992:158:D26PYACXX:8:1108:14440:20102/1	543	101	0:9 543:4 0:40 543:1 0:13
C	HWI-ST992:158:D26PYACXX:8:2103:17788:52920/1	28384	50	28384:1 0:4 28384:5 0:6
C	HWI-ST992:158:D26PYACXX:8:2310:6714:46628/1	28384	56	0:10 28384:5 0:7
C	HWI-ST992:158:D26PYACXX:8:1307:13879:51433/1	28384	63	0:9 28384:6 0:14
C	HWI-ST992:158:D26PYACXX:8:2110:15863:38703/1	157920	97	0:27 157920:2 0:5 157920:5 0:24
C	HWI-ST992:158:D26PYACXX:8:2115:20236:75385/1	2	52	2:4 0:14
C	HWI-ST992:158:D26PYACXX:8:1214:9390:32033/1	28384	46	28384:4 0:8
C	HWI-ST992:158:D26PYACXX:8:1104:6449:51299/1	562	64	0:3 562:7 0:20
C	HWI-ST992:158:D26PYACXX:8:2108:8117:85212/1	543	101	0:54 543:7 0:6
C	HWI-ST992:158:D26PYACXX:8:1304:14331:10243/1	543	101	0:8 543:2 0:44 543:4 0:2 543:5 0:2
C	HWI-ST992:158:D26PYACXX:8:2110:10081:7379/1	543	101	0:18 543:6 0:43
C	HWI-ST992:158:D26PYACXX:8:1304:15041:32986/1	157920	68	0:7 157920:3 0:10 157920:3 0:5 157920:1 0:5
C	HWI-ST992:158:D26PYACXX:8:2107:17610:52864/1	543	101	0:6 543:4 91347:5 0:36 158822:1 0:15
C	HWI-ST992:158:D26PYACXX:8:1315:19593:8421/1	1710	58	0:15 1710:2 0:7
C	HWI-ST992:158:D26PYACXX:8:1113:13895:15662/1	28384	51	0:9 28384:2 0:5 29382:1
C	HWI-ST992:158:D26PYACXX:8:2216:14381:28274/1	157920	101	157920:7 0:12 157920:1 0:6 157920:5 0:36
C	HWI-ST992:158:D26PYACXX:8:1209:8880:63547/1	1224	46	0:8 1224:1 0:3
C	HWI-ST992:158:D26PYACXX:8:1213:4662:54965/1	543	101	0:7 543:2 0:27 543:5 0:16 543:3 0:7
C	HWI-ST992:158:D26PYACXX:8:1316:19373:35636/1	1	101	1:5 0:20 1:6 0:36
C	HWI-ST992:158:D26PYACXX:8:1312:13836:14675/1	543	101	0:4 543:5 0:5 543:2 0:6 543:4 0:29 543:6 0:6
C	HWI-ST992:158:D26PYACXX:8:2213:17742:45759/1	543	99	0:27 543:4 0:34
C	HWI-ST992:158:D26PYACXX:8:1311:3744:57527/1	1980521	101	0:45 1980521:5 0:17
C	HWI-ST992:158:D26PYACXX:8:2202:7727:52095/1	434	101	0:58 434:5 0:4
C	HWI-ST992:158:D26PYACXX:8:2210:18799:82991/2	434	101	0:58 434:5 0:4
C	HWI-ST992:158:D26PYACXX:8:2315:3599:35363/1	28384	48	0:1 28384:5 0:8
C	HWI-ST992:158:D26PYACXX:8:1114:10675:24797/1	28384	65	0:16 28384:3 0:12
C	HWI-ST992:158:D26PYACXX:8:2212:2605:95155/1	157920	101	157920:3 0:20 157920:4 0:7 157920:5 0:2 157920:2 0:24
C	HWI-ST992:158:D26PYACXX:8:2203:12690:5111/1	543	101	562:1 543:1 0:11 543:1 0:10 543:6 0:5 543:2 0:3 543:2 0:22 543:3
C	HWI-ST992:158:D26PYACXX:8:1313:13920:3308/1	1	92	0:1 1:3 0:8 1:5 0:9 1:4 0:28
C	HWI-ST992:158:D26PYACXX:8:1313:19492:10105/1	28384	47	0:8 28384:1 0:4
C	HWI-ST992:158:D26PYACXX:8:2109:19020:67069/1	543	101	2:2 0:19 543:4 0:10 543:7 0:5 2:2 0:8 2:1 0:2 543:1 0:5 543:1
C	HWI-ST992:158:D26PYACXX:8:2113:8848:68713/1	1710	101	1710:4 0:5 1710:2 0:2 1710:2 0:52
C	HWI-ST992:158:D26PYACXX:8:1111:11717:81969/1	28384	68	0:23 28384:3 0:8
C	HWI-ST992:158:D26PYACXX:8:2309:15140:79863/1	543	64	0:10 543:3 0:9 543:2 0:6
C	HWI-ST992:158:D26PYACXX:8:1104:2263:18604/1	1710	46	0:3 1710:5 0:4
C	HWI-ST992:158:D26PYACXX:8:2309:15763:51522/1	543	97	0:21 543:3 0:6 543:1 0:32
C	HWI-ST992:158:D26PYACXX:8:1211:6939:44468/1	1	79	0:37 28384:2 0:5 29382:1
C	HWI-ST992:158:D26PYACXX:8:1114:20438:99155/1	543	39	0:1 543:4
C	HWI-ST992:158:D26PYACXX:8:2113:6199:87366/1	1710	101	0:6 1710:6 0:6 1710:5 0:7 1710:2 0:35
C	HWI-ST992:158:D26PYACXX:8:2304:13752:40923/1	543	101	0:7 543:1 0:11 543:5 0:14 543:1 0:17 543:5 0:6
C	HWI-ST992:158:D26PYACXX:8:1105:12529:75354/1	2	101	0:9 2:5 0:14 2:2 0:13 2:5 0:5 2:2 0:11 2:1
C	HWI-ST992:158:D26PYACXX:8:1311:9217:78832/1	543	69	0:2 543:6 0:18 543:2 0:7
C	HWI-ST992:158:D26PYACXX:8:2107:14167:75696/2	2571749	101	0:55 2571749:7 0:5
C	HWI-ST992:158:D26PYACXX:8:1213:8277:71018/2	543	85	543:2 0:48 543:1
C	HWI-ST992:158:D26PYACXX:8:2114:11218:77727/1	1239	72	0:15 1239:4 0:19
C	HWI-ST992:158:D26PYACXX:8:1116:6580:86491/1	157920	101	0:21 157920:1 0:20 157920:1 0:10 157920:5 0:3 157920:1 0:5
C	HWI-ST992:158:D26PYACXX:8:1309:13063:3149/1	543	52	0:17 543:1
C	HWI-ST992:158:D26PYACXX:8:1108:17886:5357/1	201	101	0:7 201:5 0:55
C	HWI-ST992:158:D26PYACXX:8:1104:3517:89344/1	1396	101	1396:4 0:3 1396:13 0:47
C	HWI-ST992:158:D26PYACXX:8:1105:14250:86162/1	543	101	0:39 543:5 0:6 543:1 0:16
C	HWI-ST992:158:D26PYACXX:8:1313:14838:12787/1	28384	75	0:31 28384:5 0:5
C	HWI-ST992:158:D26PYACXX:8:2215:12581:2798/1	543	65	0:16 543:2 0:13
C	HWI-ST992:158:D26PYACXX:8:2207:4178:21787/1	543	101	0:33 543:3 0:7 543:5 0:8 1224:4 0:7
C	HWI-ST992:158:D26PYACXX:8:2104:14987:45849/1	543	96	0:14 543:5 0:40 543:1 0:2
C	HWI-ST992:158:D26PYACXX:8:2112:17873:91239/1	543	101	0:12 543:3 0:5 543:2 0:10 543:2 0:17 543:3 0:7 543:1 0:5
C	HWI-ST992:158:D26PYACXX:8:2304:3021:32254/1	1239	101	2:6 0:22 2:6 0:2 526973:1 0:19 1239:4 0:7
C	HWI-ST992:158:D26PYACXX:8:2115:17921:90022/1	543	101	0:20 543:5 0:24 543:2 0:16
C	HWI-ST992:158:D26PYACXX:8:2213:16592:43356/1	543	101	0:33 543:3 0:20 543:5 0:6
C	HWI-ST992:158:D26PYACXX:8:2315:13740:51573/1	1911104	90	0:10 1911104:1 0:9 1911104:4 0:32
C	HWI-ST992:158:D26PYACXX:8:2212:5520:19806/1	543	73	0:35 543:4
C	HWI-ST992:158:D26PYACXX:8:2209:6404:91892/1	543	77	0:2 543:5 0:36
C	HWI-ST992:158:D26PYACXX:8:1116:10800:37897/1	28384	54	0:7 28384:1 0:12
C	HWI-ST992:158:D26PYACXX:8:2110:5673:60333/1	157920	80	157920:3 0:41 157920:2
C	HWI-ST992:158:D26PYACXX:8:2112:3126:54651/1	28384	62	0:18 28384:5 0:5
C	HWI-ST992:158:D26PYACXX:8:1305:17373:5878/1	930171	66	0:7 930171:5 0:20
C	HWI-ST992:158:D26PYACXX:8:2213:15546:69201/1	157920	42	157920:1 0:4 157920:3
C	HWI-ST992:158:D26PYACXX:8:1107:13358:31979/1	28384	52	0:17 28384:1
C	HWI-ST992:158:D26PYACXX:8:2205:14949:76174/1	1710	86	0:19 1710:5 0:16 1710:1 0:11
C	HWI-ST992:158:D26PYACXX:8:2310:14292:39448/1	543	77	0:5 543:5 0:24 543:5 0:4
C	HWI-ST992:158:D26PYACXX:8:2310:15031:67568/1	543	101	0:21 543:1 0:17 543:5 0:10 543:4 0:9
C	HWI-ST992:158:D26PYACXX:8:1309:11493:45055/1	543	93	0:6 208962:1 0:13 543:9 0:2 543:5 0:23
C	HWI-ST992:158:D26PYACXX:8:2113:1836:20499/1	526973	94	0:12 526973:2 0:24 2:2 0:12 526973:4 0:4
C	HWI-ST992:158:D26PYACXX:8:2212:7540:94746/1	1224	95	0:57 1224:4
C	HWI-ST992:158:D26PYACXX:8:2113:19690:36034/1	157920	85	0:9 157920:3 0:9 157920:4 0:3 157920:5 0:18
C	HWI-ST992:158:D26PYACXX:8:2116:15762:28148/1	28384	69	0:27 28384:2 0:5 29382:1
C	HWI-ST992:158:D26PYACXX:8:2110:17864:86707/1	543	101	0:8 543:1 0:18 543:5 0:35
C	HWI-ST992:158:D26PYACXX:8:2113:5548:63920/1	543	101	0:19 543:1 0:2 543:1 0:27 543:2 0:15
C	HWI-ST992:158:D26PYACXX:8:1214:19109:42293/1	543	101	0:3 543:1 0:11 543:6 0:26 543:8 0:12
C	HWI-ST992:158:D26PYACXX:8:2207:3049:45771/1	1236	97	0:27 1236:5 0:31
C	HWI-ST992:158:D26PYACXX:8:2310:18504:85648/1	28384	50	0:3 28384:5 0:8
C	HWI-ST992:158:D26PYACXX:8:1112:7163:80796/1	85006	78	0:4 85006:5 0:14 157920:2 0:19
C	HWI-ST992:158:D26PYACXX:8:2111:18809:58999/1	2	53	0:13 2:6
C	HWI-ST992:158:D26PYACXX:8:1214:8879:63366/1	28384	67	0:25 28384:5 0:3
C	HWI-ST992:158:D26PYACXX:8:2111:13681:43081/1	526973	99	0:1 2:3 0:14 2:5 0:8 526973:7 0:27
C	HWI-ST992:158:D26PYACXX:8:2311:9237:51149/1	543	101	543:1 0:5 543:4 0:6 543:2 0:5 543:2 0:34 543:2 0:5 543:1
C	HWI-ST992:158:D26PYACXX:8:2212:18011:18201/1	543	76	543:2 0:13 543:3 0:16 543:5 0:3
C	HWI-ST992:158:D26PYACXX:8:2102:12724:78195/1	1755811	36	1755811:2
C	HWI-ST992:158:D26PYACXX:8:1311:7223:52815/1	157920	98	0:13 157920:5 0:46
C	HWI-ST992:158:D26PYACXX:8:2303:8278:31698/1	2	101	0:25 2:8 0:2 2:1 0:31
C	HWI-ST992:158:D26PYACXX:8:1313:19885:29707/1	543	39	0:3 543:2
C	HWI-ST992:158:D26PYACXX:8:2215:5413:41103/1	2	101	0:27 2:2 0:8 2:5 1224:1 0:8 2:3 0:13
C	HWI-ST992:158:D26PYACXX:8:1305:13110:50721/2	28090	101	0:12 28090:5 0:3 28090:2 0:45
C	HWI-ST992:158:D26PYACXX:8:2315:5011:58114/1	157920	60	0:8 157920:1 0:11 157920:5 0:1
C	HWI-ST992:158:D26PYACXX:8:1111:7302:23495/1	543	75	0:36 543:5
C	HWI-ST992:158:D26PYACXX:8:1208:6523:58992/1	1	47	0:4 28384:2 0:5 29382:2
C	HWI-ST992:158:D26PYACXX:8:1110:6586:60196/1	157920	88	0:30 157920:2 0:7 157920:2 0:3 157920:4 0:6
C	HWI-ST992:158:D26PYACXX:8:1107:18043:19210/1	173366	46	0:8 173366:4
C	HWI-ST992:158:D26PYACXX:8:2105:12800:52222/1	28384	53	0:11 28384:2 0:5 29382:1
C	HWI-ST992:158:D26PYACXX:8:2108:15736:100380/1	1236	35	1236:1
C	HWI-ST992:158:D26PYACXX:8:1311:10490:81560/1	28384	67	0:24 28384:5 0:4
C	HWI-ST992:158:D26PYACXX:8:2109:17171:30869/1	1710	101	0:9 1710:1 0:47 1710:5 0:5
C	HWI-ST992:158:D26PYACXX:8:2111:17158:84264/1	543	51	0:8 543:5 0:4
C	HWI-ST992:158:D26PYACXX:8:1115:13246:20207/1	28384	56	0:14 28384:2 0:5 29382:1
C	HWI-ST992:158:D26PYACXX:8:2106:14708:94188/1	91347	45	0:1 91347:3 0:7
C	HWI-ST992:158:D26PYACXX:8:2107:11281:16177/1	28384	59	0:22 28384:3
C	HWI-ST992:158:D26PYACXX:8:1307:10054:10713/1	157920	101	0:18 85006:1 0:5 1760:3 0:23 157920:5 0:3 157920:3 0:6
C	HWI-ST992:158:D26PYACXX:8:2112:16963:52144/1	526973	71	0:2 526973:3 0:32
C	HWI-ST992:158:D26PYACXX:8:1116:4075:14913/1	543	101	543:2 0:20 543:4 0:6 543:4 0:31
C	HWI-ST992:158:D26PYACXX:8:2107:5826:28079/1	28384	85	0:47 28384:4
C	HWI-ST992:158:D26PYACXX:8:2108:8931:85431/1	543	101	0:32 543:1 0:6 543:7 0:5 543:3 0:12 562:1
C	HWI-ST992:158:D26PYACXX:8:1305:12150:55624/1	543	101	0:14 543:5 0:27 543:7 0:11 543:3
C	HWI-ST992:158:D26PYACXX:8:1207:18229:13923/1	2	54	0:14 2:5 0:1
C	HWI-ST992:158:D26PYACXX:8:1306:10268:60065/1	562	101	0:3 543:9 0:9 562:5 0:1 561:2 0:16 561:5 543:3 0:4 543:5 0:3 543:2
C	HWI-ST992:158:D26PYACXX:8:1108:7885:57313/1	543	101	0:3 543:1 0:18 543:2 0:41 543:2
C	HWI-ST992:158:D26PYACXX:8:1314:4456:82245/1	548476	72	0:20 1716:5 0:2 548476:2 0:9
C	HWI-ST992:158:D26PYACXX:8:2108:6495:65051/1	543	87	0:2 543:5 0:6 91347:1 543:5 0:34
C	HWI-ST992:158:D26PYACXX:8:1108:3068:32840/1	263819	44	0:8 263819:2
C	HWI-ST992:158:D26PYACXX:8:1215:12266:89030/1	1	78	0:1 1:4 0:39
C	HWI-ST992:158:D26PYACXX:8:2206:6590:7653/1	543	101	0:11 543:2 0:13 543:5 0:36
C	HWI-ST992:158:D26PYACXX:8:1107:13398:5076/1	543	78	91347:5 0:29 543:3 0:7
C	HWI-ST992:158:D26PYACXX:8:1101:12892:26496/1	28384	50	0:11 28384:1 0:4
C	HWI-ST992:158:D26PYACXX:8:2115:10623:43693/1	543	94	0:15 543:5 0:9 543:5 0:18 543:2 0:6
C	HWI-ST992:158:D26PYACXX:8:1112:6546:30111/1	2	96	0:32 2:8 0:22
C	HWI-ST992:158:D26PYACXX:8:1108:5254:46422/1	543	101	0:10 543:2 0:40 543:1 0:7 543:1 0:5 543:1
C	HWI-ST992:158:D26PYACXX:8:2305:8295:16565/1	2	101	0:17 2:8 0:19 2:1 0:6 2:2 0:14
C	HWI-ST992:158:D26PYACXX:8:1309:17337:34653/1	1	101	0:1 1:7 0:26 1:3 0:30
C	HWI-ST992:158:D26PYACXX:8:2206:9275:21685/1	28384	49	0:1 28384:5 0:9
C	HWI-ST992:158:D26PYACXX:8:2209:15399:82112/2	1211326	101	0:27 1211326:1 0:29 1211326:6 0:4
C	HWI-ST992:158:D26PYACXX:8:2109:7081:83795/1	1710	56	0:3 1710:1 0:6 1710:1 0:11
C	HWI-ST992:158:D26PYACXX:8:2308:17092:78136/1	1911104	101	0:37 1911104:5 0:24 1911104:1
C	HWI-ST992:158:D26PYACXX:8:2108:20012:4867/1	543	101	0:18 543:1 0:5 543:2 0:9 543:5 0:15 543:2 0:10
C	HWI-ST992:158:D26PYACXX:8:2310:10868:4813/1	157920	39	157920:2 0:3
C	HWI-ST992:158:D26PYACXX:8:1105:11976:62816/1	1710	49	0:4 1710:1 0:10
C	HWI-ST992:158:D26PYACXX:8:2107:3794:78348/1	1710	62	0:6 1710:4 0:1 1710:5 0:12
C	HWI-ST992:158:D26PYACXX:8:1313:5472:72423/1	543	93	0:14 543:4 0:35 543:2 0:4
C	HWI-ST992:158:D26PYACXX:8:2110:19900:14988/1	543	44	0:1 543:1 0:8
C	HWI-ST992:158:D26PYACXX:8:2207:8336:27017/1	543	68	0:15 543:2 0:17
C	HWI-ST992:158:D26PYACXX:8:1115:5137:76482/1	1760	42	0:4 1760:4
C	HWI-ST992:158:D26PYACXX:8:1102:4316:100523/1	1705566	37	1705566:2 0:1
C	HWI-ST992:158:D26PYACXX:8:1109:19099:90253/1	543	101	543:2 0:5 543:4 0:2 543:5 0:23 543:1 0:25
C	HWI-ST992:158:D26PYACXX:8:2309:7145:99157/1	526973	58	0:9 526973:4 0:11
C	HWI-ST992:158:D26PYACXX:8:1115:14567:31246/1	1710	96	0:20 1710:6 0:36
C	HWI-ST992:158:D26PYACXX:8:1115:6570:38855/1	543	80	543:3 0:43
C	HWI-ST992:158:D26PYACXX:8:1114:3934:53104/1	2	94	0:12 2:5 0:20 2:2 0:21
C	HWI-ST992:158:D26PYACXX:8:1210:19132:100136/1	28384	59	0:13 28384:5 0:7
C	HWI-ST992:158:D26PYACXX:8:1108:14117:75364/1	157920	50	0:5 157920:2 0:2 157920:5 0:2
C	HWI-ST992:158:D26PYACXX:8:2105:17874:43453/1	1	64	0:1 1:5 0:13 1:5 0:6
C	HWI-ST992:158:D26PYACXX:8:2101:9188:68574/1	212767	98	0:14 212767:5 0:45
C	HWI-ST992:158:D26PYACXX:8:2103:3963:96752/1	157920	101	157920:2 0:42 157920:10 0:13
C	HWI-ST992:158:D26PYACXX:8:2110:9119:56463/1	543	101	0:5 543:3 0:7 543:2 0:32 543:2 0:8 543:1 0:7
C	HWI-ST992:158:D26PYACXX:8:2308:8846:96818/1	543	101	0:4 543:5 0:58
C	HWI-ST992:158:D26PYACXX:8:2205:4762:69942/1	543	64	0:6 543:12 0:12
C	HWI-ST992:158:D26PYACXX:8:1107:11475:72657/1	28384	64	0:13 28384:6 0:11
C	HWI-ST992:158:D26PYACXX:8:1313:14452:36378/1	157920	101	0:33 157920:1 0:5 157920:1 0:22 157920:3 0:2
C	HWI-ST992:158:D26PYACXX:8:1108:11975:34576/1	523791	49	523791:4 0:11
C	HWI-ST992:158:D26PYACXX:8:1114:8408:52488/1	526973	101	526973:2 0:6 526973:1 0:27 526973:5 0:13 526973:5 0:8
C	HWI-ST992:158:D26PYACXX:8:1104:7847:97192/1	1	101	1:4 0:3 1:7 0:10 1:1 0:8 1:5 0:29
C	HWI-ST992:158:D26PYACXX:8:1104:9771:75713/1	1618	101	0:56 1618:5 0:6
C	HWI-ST992:158:D26PYACXX:8:2111:21228:3750/2	1618	101	0:56 1618:5 0:6
C	HWI-ST992:158:D26PYACXX:8:1316:8269:23542/1	28384	59	0:7 28384:5 0:13
C	HWI-ST992:158:D26PYACXX:8:2309:8999:55599/1	543	57	0:5 543:2 0:16
C	HWI-ST992:158:D26PYACXX:8:2206:10918:38350/1	543	79	0:12 543:5 0:3 543:2 0:23
C	HWI-ST992:158:D26PYACXX:8:2105:15458:54193/1	157920	91	0:2 157920:5 0:27 1760:1 0:14 85006:5 0:3
C	HWI-ST992:158:D26PYACXX:8:2205:18775:93673/1	157920	85	157920:3 0:48
C	HWI-ST992:158:D26PYACXX:8:2110:8980:7084/1	157920	75	0:5 157920:5 0:31
C	HWI-ST992:158:D26PYACXX:8:1116:6331:85371/1	543	91	0:10 543:2 0:2 543:5 0:38
C	HWI-ST992:158:D26PYACXX:8:1210:5326:11816/1	1710	77	157920:10 0:9 1710:3 0:16 1710:2 0:3
C	HWI-ST992:158:D26PYACXX:8:1315:13561:92444/1	157920	101	0:31 157920:1 0:5 157920:2 0:4 157920:1 0:5 157920:3 0:15
C	HWI-ST992:158:D26PYACXX:8:2109:14357:4905/1	28384	51	0:2 28384:1 0:14
C	HWI-ST992:158:D26PYACXX:8:2109:7861:80325/1	157920	101	0:22 157920:3 0:25 1710:1 0:5 1710:2 0:9
C	HWI-ST992:158:D26PYACXX:8:2307:10492:91552/1	1710	42	0:2 1710:3 0:3
C	HWI-ST992:158:D26PYACXX:8:2107:10006:87673/1	543	101	0:4 543:4 91347:3 0:56
C	HWI-ST992:158:D26PYACXX:8:2310:7370:33997/1	543	88	0:18 543:5 0:31
C	HWI-ST992:158:D26PYACXX:8:1314:6055:48493/1	1224	99	0:39 1224:5 0:6 1224:1 0:14
C	HWI-ST992:158:D26PYACXX:8:2304:12261:68144/1	543	93	0:2 543:2 0:50 543:5
C	HWI-ST992:158:D26PYACXX:8:1307:16645:86504/1	543	101	0:18 543:5 0:29 543:3 0:12
C	HWI-ST992:158:D26PYACXX:8:1212:16756:36738/1	1710	53	0:11 1710:5 0:3
C	HWI-ST992:158:D26PYACXX:8:2107:12675:65413/1	543	95	543:3 0:3 543:8 0:7 91347:3 0:5 543:3 0:2 543:3 0:24
C	HWI-ST992:158:D26PYACXX:8:2113:7365:26303/1	526973	101	0:1 526973:5 0:2 526973:5 0:11 526973:4 0:14 526973:2 0:20 526973:2 0:1
C	HWI-ST992:158:D26PYACXX:8:2208:19211:88563/1	28384	53	0:6 28384:3 0:10
C	HWI-ST992:158:D26PYACXX:8:1308:15788:69912/1	28384	48	0:7 28384:5 0:2
C	HWI-ST992:158:D26PYACXX:8:2208:12431:78121/1	543	61	0:3 543:2 0:12 543:2 0:8
C	HWI-ST992:158:D26PYACXX:8:1315:8750:57773/1	1434118	65	0:21 1434118:4 0:6
C	HWI-ST992:158:D26PYACXX:8:1210:15305:58994/1	28384	63	0:21 28384:2 0:5 29382:1
C	HWI-ST992:158:D26PYACXX:8:1115:16115:72016/1	28384	50	0:9 28384:2 0:5
C	HWI-ST992:158:D26PYACXX:8:2307:19609:12162/1	1236	50	0:1 1236:5 0:10
C	HWI-ST992:158:D26PYACXX:8:1309:15145:96611/1	28384	85	0:36 28384:1 0:1 28384:5 0:8
C	HWI-ST992:158:D26PYACXX:8:1204:18608:61516/2	1137606	46	0:3 1137606:5 0:4
C	HWI-ST992:158:D26PYACXX:8:1104:9768:66731/1	52771	101	0:35 52771:5 0:27
C	HWI-ST992:158:D26PYACXX:8:1112:20848:11411/1	543	101	0:7 543:5 0:2 543:2 0:12 543:5 0:34
C	HWI-ST992:158:D26PYACXX:8:2311:18001:60462/1	157920	65	0:16 157920:5 0:10
C	HWI-ST992:158:D26PYACXX:8:1209:9150:58336/1	543	72	0:19 543:3 0:16
C	HWI-ST992:158:D26PYACXX:8:2110:15007:76443/1	543	101	0:4 1:5 0:8 543:8 0:1 543:5 0:21 543:5 0:10
C	HWI-ST992:158:D26PYACXX:8:1205:3624:19896/1	28384	89	0:41 28384:1 0:1 28384:5 0:7
C	HWI-ST992:158:D26PYACXX:8:1312:8564:15114/1	543	101	543:7 0:16 543:3 0:8 543:3 0:30
C	HWI-ST992:158:D26PYACXX:8:2103:6214:47616/1	1	101	0:58 28384:2 0:5 29382:2
C	HWI-ST992:158:D26PYACXX:8:1106:10865:90101/1	543	43	0:2 543:3 0:4
C	HWI-ST992:158:D26PYACXX:8:1108:11085:30824/1	157920	101	0:3 157920:4 0:5 157920:2 0:24 157920:5 0:3 157920:5 0:14 85006:2
C	HWI-ST992:158:D26PYACXX:8:1305:7434:44466/1	1396	101	0:8 1396:5 0:1 1396:4 0:40 86661:5 0:4
C	HWI-ST992:158:D26PYACXX:8:1110:7915:37089/1	543	101	0:12 543:7 0:4 543:13 0:29 543:2
C	HWI-ST992:158:D26PYACXX:8:2106:17217:15056/1	543	101	0:40 543:1 0:13 543:5 0:8
C	HWI-ST992:158:D26PYACXX:8:1111:17058:11555/1	157920	67	0:7 157920:7 0:5 157920:5 0:9
C	HWI-ST992:158:D26PYACXX:8:2113:6302:46232/1	29382	64	0:28 29382:2
C	HWI-ST992:158:D26PYACXX:8:2111:13497:39740/1	28384	63	0:5 28384:6 0:17 29382:1
C	HWI-ST992:158:D26PYACXX:8:1115:2772:52776/1	157920	64	157920:2 0:2 157920:7 0:19
C	HWI-ST992:158:D26PYACXX:8:2109:9247:33230/1	28384	82	0:44 28384:4
C	HWI-ST992:158:D26PYACXX:8:1106:13491:80765/1	543	101	0:13 543:5 0:2 543:1 0:8 543:5 0:33
C	HWI-ST992:158:D26PYACXX:8:1115:14721:10887/1	543	101	0:2 543:2 0:18 543:2 0:10 543:5 0:28
C	HWI-ST992:158:D26PYACXX:8:2310:10497:72947/1	2174846	101	0:59 2174846:5 0:3
C	HWI-ST992:158:D26PYACXX:8:2107:12049:89634/1	1911104	101	1911104:4 0:63
C	HWI-ST992:158:D26PYACXX:8:2308:14018:80559/1	1710	97	0:36 1710:6 0:21
C	HWI-ST992:158:D26PYACXX:8:2106:17618:84180/1	543	101	0:54 543:4 0:9
C	HWI-ST992:158:D26PYACXX:8:2104:12145:60737/1	543	98	543:3 0:21 543:1 0:33 543:1 0:5
C	HWI-ST992:158:D26PYACXX:8:2310:14753:98687/1	29382	42	0:4 29382:4
C	HWI-ST992:158:D26PYACXX:8:2216:15350:27661/1	1	60	0:17 28384:2 0:5 29382:2
C	HWI-ST992:158:D26PYACXX:8:2311:15190:17840/1	28384	53	0:11 28384:2 0:5 29382:1
C	HWI-ST992:158:D26PYACXX:8:2103:1927:67604/1	28384	49	0:9 28384:2 0:4
C	HWI-ST992:158:D26PYACXX:8:2312:6944:54885/1	1710	73	1710:5 0:34
C	HWI-ST992:158:D26PYACXX:8:2114:5981:50323/1	1	101	1:1 0:1 1:5 0:12 1:5 0:43
C	HWI-ST992:158:D26PYACXX:8:1105:9828:4485/1	2	101	2:1 0:11 2:4 0:1 2:14 0:1 2:1 0:34
C	HWI-ST992:158:D26PYACXX:8:2105:11958:41924/1	543	63	0:2 543:5 0:22
C	HWI-ST992:158:D26PYACXX:8:1313:2941:66299/1	28384	58	0:17 28384:2 0:5
C	HWI-ST992:158:D26PYACXX:8:1316:14848:52308/1	1239	94	1239:1 0:8 1239:9 0:42
C	HWI-ST992:158:D26PYACXX:8:1308:13868:13122/1	157920	46	0:10 157920:2
C	HWI-ST992:158:D26PYACXX:8:2111:8503:43539/1	28384	51	0:2 28384:1 0:1 28384:5 0:8
C	HWI-ST992:158:D26PYACXX:8:1310:3256:67273/1	543	101	0:2 543:5 0:26 543:6 0:2 543:5 0:21
C	HWI-ST992:158:D26PYACXX:8:2109:10972:99950/1	1	101	0:9 1:5 0:9 1:2 0:42
C	HWI-ST992:158:D26PYACXX:8:1115:16893:83120/1	28384	43	0:1 28384:2 0:5 29382:1
C	HWI-ST992:158:D26PYACXX:8:1104:7259:93005/1	543	74	0:4 543:1 0:10 543:3 0:22
C	HWI-ST992:158:D26PYACXX:8:2310:3669:72541/1	1710	97	0:2 1710:5 0:5 1710:5 0:7 1710:7 0:15 1710:6 0:11
C	HWI-ST992:158:D26PYACXX:8:2311:9170:84763/1	28384	50	0:7 28384:2 0:7
C	HWI-ST992:158:D26PYACXX:8:1108:14737:20717/1	543	56	0:1 543:2 0:19
C	HWI-ST992:158:D26PYACXX:8:2215:6165:91305/1	28384	52	0:6 28384:5 0:7
C	HWI-ST992:158:D26PYACXX:8:1211:9042:68908/1	1502	53	0:17 1502:2
C	HWI-ST992:158:D26PYACXX:8:1109:2300:60432/1	28384	59	0:6 28384:6 0:13
C	HWI-ST992:158:D26PYACXX:8:1315:16496:60782/1	543	43	0:1 543:1 0:7
C	HWI-ST992:158:D26PYACXX:8:2309:20013:37808/1	543	100	0:35 543:2 0:25 543:4
C	HWI-ST992:158:D26PYACXX:8:2110:12099:44342/1	157920	101	0:10 1760:2 0:17 157920:5 0:8 157920:1 0:12 157920:6 0:6
C	HWI-ST992:158:D26PYACXX:8:2105:13639:96472/1	543	101	0:33 543:8 0:2 543:5 0:19
C	HWI-ST992:158:D26PYACXX:8:1112:2186:30235/1	28384	71	0:30 28384:2 0:5
C	HWI-ST992:158:D26PYACXX:8:2312:9697:56333/1	28384	65	0:18 28384:5 0:8
C	HWI-ST992:158:D26PYACXX:8:1208:3902:23273/1	1	81	0:38 28384:2 0:5 29382:2
C	HWI-ST992:158:D26PYACXX:8:1310:17722:82046/1	543	69	0:4 543:7 0:24
C	HWI-ST992:158:D26PYACXX:8:2308:7933:74070/1	543	79	0:35 543:5 0:5
C	HWI-ST992:158:D26PYACXX:8:1112:4511:57417/1	543	78	0:8 543:7 0:5 543:2 0:8 543:1 0:13
C	HWI-ST992:158:D26PYACXX:8:2205:14122:19963/1	157920	52	0:10 157920:5 0:3
C	HWI-ST992:158:D26PYACXX:8:2110:2558:98659/1	1710	64	0:10 1710:5 0:14 157920:1
C	HWI-ST992:158:D26PYACXX:8:1104:9129:37598/1	1	101	0:2 1:5 0:10 1:5 0:8 1:3 0:30 1:4
C	HWI-ST992:158:D26PYACXX:8:1109:11726:59374/1	1710	90	0:11 1710:5 0:40
C	HWI-ST992:158:D26PYACXX:8:2110:6696:79861/1	543	85	0:4 543:1 0:5 543:7 0:14 543:2 0:4 543:5 0:9
C	HWI-ST992:158:D26PYACXX:8:2212:6845:85352/1	1	84	0:33 1:5 0:12
C	HWI-ST992:158:D26PYACXX:8:2209:16900:35770/1	86661	99	0:16 86661:5 0:5 86661:4 0:35
C	HWI-ST992:158:D26PYACXX:8:2305:11053:79864/1	104628	50	0:9 104628:5 0:2
C	HWI-ST992:158:D26PYACXX:8:1106:9303:90060/1	526973	101	0:31 526973:11 0:12 526973:3 0:10
C	HWI-ST992:158:D26PYACXX:8:2310:11475:26066/1	543	59	0:6 543:5 0:14
C	HWI-ST992:158:D26PYACXX:8:1309:8414:91274/1	28384	101	0:52 28384:5 0:10
C	HWI-ST992:158:D26PYACXX:8:1116:8067:46710/1	28384	53	0:6 28384:5 0:8
C	HWI-ST992:158:D26PYACXX:8:1106:17717:42262/1	1239	100	0:2 1239:5 0:1 1239:3 0:55
C	HWI-ST992:158:D26PYACXX:8:2209:10595:67133/1	543	97	0:17 543:1 0:28 543:4 0:13
C	HWI-ST992:158:D26PYACXX:8:1104:18912:57664/1	157920	50	0:6 157920:5 0:5
C	HWI-ST992:158:D26PYACXX:8:1206:6694:80849/1	543	99	0:19 543:2 0:5 543:2 0:6 543:4 0:5 543:2 0:2 543:5 0:13
C	HWI-ST992:158:D26PYACXX:8:2307:2781:95094/1	543	92	543:3 0:15 543:9 0:31
C	HWI-ST992:158:D26PYACXX:8:1206:5592:23821/1	91347	97	0:33 543:1 0:15 91347:3 0:11
C	HWI-ST992:158:D26PYACXX:8:1106:15534:34981/1	543	101	0:9 543:5 0:3 543:2 0:13 543:6 0:15 543:4 0:10
C	HWI-ST992:158:D26PYACXX:8:2106:4850:95976/1	1710	97	0:10 1710:4 0:49
C	HWI-ST992:158:D26PYACXX:8:2313:17197:60506/1	1710	58	1710:2 0:22
C	HWI-ST992:158:D26PYACXX:8:2303:13575:96601/1	157920	101	0:3 157920:5 0:24 157920:5 0:12 157920:2 0:16
C	HWI-ST992:158:D26PYACXX:8:1205:3499:93409/1	2666025	101	0:33 2666025:5 0:29
C	HWI-ST992:158:D26PYACXX:8:2113:12321:13557/1	543	47	0:5 543:3 0:5
C	HWI-ST992:158:D26PYACXX:8:1103:4391:5118/1	1710	94	0:1 1710:5 0:4 1710:3 0:21 1710:2 0:14 1710:5 0:5
C	HWI-ST992:158:D26PYACXX:8:2307:8691:61742/1	543	101	0:38 91347:5 0:7 543:2 0:12 543:3
C	HWI-ST992:158:D26PYACXX:8:1108:11365:59222/1	1911104	86	0:14 1911104:5 0:33
C	HWI-ST992:158:D26PYACXX:8:2107:7376:24063/1	28384	50	0:9 28384:2 0:5
C	HWI-ST992:158:D26PYACXX:8:2108:8095:57832/1	543	53	543:4 0:5 543:2 0:8
C	HWI-ST992:158:D26PYACXX:8:2308:17376:70014/1	543	64	0:7 543:5 0:6 543:2 0:3 543:5 0:2
C	HWI-ST992:158:D26PYACXX:8:1214:9333:40074/1	543	100	0:6 543:2 0:20 543:4 0:6 543:4 0:24
C	HWI-ST992:158:D26PYACXX:8:1307:11158:51357/1	543	42	543:1 0:7
C	HWI-ST992:158:D26PYACXX:8:1109:15039:34124/1	157920	60	0:8 157920:4 0:5 157920:5 0:4
C	HWI-ST992:158:D26PYACXX:8:2305:6680:4063/1	543	89	0:1 1:2 0:15 543:4 0:33
C	HWI-ST992:158:D26PYACXX:8:2212:2927:52929/1	1710	101	157920:2 0:7 1710:4 0:7 1710:9 0:37 157920:1
C	HWI-ST992:158:D26PYACXX:8:2304:1640:45973/1	543	101	0:15 543:5 0:4 543:5 0:5 543:12 0:21
C	HWI-ST992:158:D26PYACXX:8:2302:4550:84445/1	28384	48	0:6 28384:2 0:5 29382:1
C	HWI-ST992:158:D26PYACXX:8:2307:5284:6604/1	1239	79	0:5 1239:1 0:2 1239:2 0:9 1239:5 0:19 1239:1 0:1
C	HWI-ST992:158:D26PYACXX:8:1208:5596:93196/1	1239	101	0:19 1239:1 0:11 1239:5 0:13 1239:5 0:13
C	HWI-ST992:158:D26PYACXX:8:1112:13512:11155/1	359385	84	0:40 359385:5 0:5
C	HWI-ST992:158:D26PYACXX:8:2108:7904:73322/1	543	74	0:34 543:5 0:1
C	HWI-ST992:158:D26PYACXX:8:1111:19557:29342/1	1239	101	0:11 1239:5 0:11 1239:1 0:4 1239:9 0:19 1239:2 0:5
C	HWI-ST992:158:D26PYACXX:8:1310:8203:37986/1	543	101	0:38 543:5 0:1 543:5 0:4 543:5 0:9
C	HWI-ST992:158:D26PYACXX:8:2314:12887:29670/1	543	87	543:2 0:3 543:1 0:15 543:12 0:17 543:3
C	HWI-ST992:158:D26PYACXX:8:2210:10965:77479/1	543	94	543:5 0:40 543:1 0:8 543:5 0:1
C	HWI-ST992:158:D26PYACXX:8:2315:7370:44132/1	543	86	543:4 0:3 543:1 0:7 543:4 0:33
C	HWI-ST992:158:D26PYACXX:8:2210:7096:48713/1	526973	80	0:1 526973:4 0:16 526973:1 0:24
C	HWI-ST992:158:D26PYACXX:8:2104:4839:31351/1	157920	42	0:5 157920:1 0:2
C	HWI-ST992:158:D26PYACXX:8:2212:16546:10200/1	91347	53	0:11 91347:5 0:3
C	HWI-ST992:158:D26PYACXX:8:2101:6753:99181/1	2712698	101	0:38 2712698:5 0:24
C	HWI-ST992:158:D26PYACXX:8:2212:6964:17348/1	1396	86	0:5 1396:5 0:42
C	HWI-ST992:158:D26PYACXX:8:2114:18712:57335/1	1236	87	1236:4 0:49
C	HWI-ST992:158:D26PYACXX:8:1210:15548:3845/1	543	54	543:5 0:15
C	HWI-ST992:158:D26PYACXX:8:2216:1412:95474/1	2	100	0:2 2:2 0:11 2:2 0:1 2:5 0:28 2:4 0:11
C	HWI-ST992:158:D26PYACXX:8:2103:16366:47370/1	157920	63	157920:4 0:20 157920:5
C	HWI-ST992:158:D26PYACXX:8:1311:18726:16103/1	543	101	0:42 543:1 0:3 543:4 0:5 543:1 0:11
C	HWI-ST992:158:D26PYACXX:8:2309:8734:81194/1	1	85	0:21 1:5 0:9 1:1 0:15
C	HWI-ST992:158:D26PYACXX:8:2316:12813:12000/1	543	92	0:13 543:5 0:9 543:7 0:22 543:1 0:1
C	HWI-ST992:158:D26PYACXX:8:2316:9670:10821/1	543	45	0:8 543:1 0:2
C	HWI-ST992:158:D26PYACXX:8:1102:4409:46644/1	107	101	0:43 107:5 0:19
C	HWI-ST992:158:D26PYACXX:8:2110:3498:80602/1	543	101	0:3 543:1 0:8 543:5 0:1 543:7 0:37 543:4 0:1
C	HWI-ST992:158:D26PYACXX:8:1208:9875:73315/1	543	96	0:18 543:5 0:10 543:2 0:27
C	HWI-ST992:158:D26PYACXX:8:1304:13814:58828/1	543	101	543:2 0:13 543:4 0:10 543:5 0:7 543:4 0:22
C	HWI-ST992:158:D26PYACXX:8:2115:20644:36228/1	1	75	0:32 28384:2 0:5 29382:2
C	HWI-ST992:158:D26PYACXX:8:2114:17855:54691/1	543	61	0:7 543:2 0:18
C	HWI-ST992:158:D26PYACXX:8:1306:13765:11301/1	1707785	87	0:20 1707785:5 0:28
C	HWI-ST992:158:D26PYACXX:8:2110:16161:58194/1	1239	101	0:11 1239:9 0:33 1239:5 0:9
C	HWI-ST992:158:D26PYACXX:8:2308:17843:95897/1	543	101	0:5 543:4 0:6 543:3 0:25 543:3 0:5 543:5 0:5 543:3 0:3
C	HWI-ST992:158:D26PYACXX:8:1213:18384:85755/1	1710	101	0:5 157920:5 0:5 157920:5 0:35 1710:6 0:5 1710:1
C	HWI-ST992:158:D26PYACXX:8:2115:8954:54503/1	543	36	543:2
C	HWI-ST992:158:D26PYACXX:8:1112:19147:68323/1	80864	101	0:57 80864:5 0:5
C	HWI-ST992:158:D26PYACXX:8:1201:3524:66853/2	40216	72	0:7 40216:2 0:29
C	HWI-ST992:158:D26PYACXX:8:2113:13819:84833/1	1126	42	1126:2 0:6
C	HWI-ST992:158:D26PYACXX:8:1312:3663:11828/1	28384	101	0:4 28384:6 0:9 28384:5 0:3 28384:3 0:31 28384:1 0:5
C	HWI-ST992:158:D26PYACXX:8:2110:19258:27972/1	52771	93	0:35 52771:5 0:19
C	HWI-ST992:158:D26PYACXX:8:2207:5116:72433/1	28384	56	0:8 28384:1 0:1 28384:5 0:7
C	HWI-ST992:158:D26PYACXX:8:2210:17400:93808/1	543	67	0:5 543:1 0:3 543:2 0:21 543:1
C	HWI-ST992:158:D26PYACXX:8:1104:13570:32484/1	1747	63	0:3 1747:3 0:23
C	HWI-ST992:158:D26PYACXX:8:2105:18335:94183/1	526973	101	0:10 526973:5 131567:4 0:1 2:3 0:44
C	HWI-ST992:158:D26PYACXX:8:1114:5837:15240/1	2	101	0:4 2:5 0:14 2:2 0:13 2:5 0:5 2:2 0:11 2:2 0:1 2:3
C	HWI-ST992:158:D26PYACXX:8:2114:7904:49541/1	28384	52	0:10 28384:5 0:3
C	HWI-ST992:158:D26PYACXX:8:1309:15455:25474/1	1710	39	1710:5
C	HWI-ST992:158:D26PYACXX:8:2111:10157:75736/1	28384	53	0:4 28384:1 0:14
C	HWI-ST992:158:D26PYACXX:8:1316:6751:80313/1	28384	101	28384:1 0:20 28384:5 0:12 28384:9 0:20
C	HWI-ST992:158:D26PYACXX:8:1108:18155:18722/1	543	49	0:1 543:1 0:13
C	HWI-ST992:158:D26PYACXX:8:1115:5561:51004/1	543	101	543:2 0:6 543:1 0:16 543:3 0:5 543:2 0:27 543:5
C	HWI-ST992:158:D26PYACXX:8:1311:13855:69034/1	1710	64	0:5 1710:3 157920:4 0:6 157920:5 0:7
C	HWI-ST992:158:D26PYACXX:8:1306:7883:30773/1	91347	59	0:1 91347:4 0:20
C	HWI-ST992:158:D26PYACXX:8:1314:16693:46261/1	28384	53	0:11 28384:2 0:5 29382:1
C	HWI-ST992:158:D26PYACXX:8:2207:16513:96468/2	1	57	0:14 1:3 0:6
C	HWI-ST992:158:D26PYACXX:8:1310:5421:33214/1	543	101	0:13 543:2 0:13 543:1 0:31 543:1 0:6
C	HWI-ST992:158:D26PYACXX:8:1209:4307:87220/1	543	101	0:9 543:5 0:3 543:6 0:10 543:5 0:9 543:10 0:2 543:6 0:2
C	HWI-ST992:158:D26PYACXX:8:1309:6426:69048/1	1239	101	0:44 1239:6 0:11 1239:6
C	HWI-ST992:158:D26PYACXX:8:1110:6545:45240/1	543	101	0:2 543:8 0:10 543:9 0:38
C	HWI-ST992:158:D26PYACXX:8:2313:16481:5223/1	2575923	39	0:4 2575923:1
C	HWI-ST992:158:D26PYACXX:8:2305:11808:80680/1	543	101	543:4 0:21 543:1 0:5 543:5 0:1 543:9 0:10 543:5 0:3 543:3
C	HWI-ST992:158:D26PYACXX:8:2110:7463:96322/1	1710	91	0:2 157920:4 0:40 1710:5 0:6
C	HWI-ST992:158:D26PYACXX:8:2111:14479:12227/1	543	101	0:6 543:8 0:53
C	HWI-ST992:158:D26PYACXX:8:1314:19944:33578/1	543	61	0:3 543:2 0:1 543:7 0:14
C	HWI-ST992:158:D26PYACXX:8:2210:4691:42970/1	157920	82	0:35 157920:2 0:6 157920:4 0:1
C	HWI-ST992:158:D26PYACXX:8:1306:13738:33391/1	543	101	0:15 543:2 0:39 91347:5 543:2 0:4
C	HWI-ST992:158:D26PYACXX:8:2301:17161:23905/1	157920	75	0:15 157920:5 0:21
C	HWI-ST992:158:D26PYACXX:8:2111:15576:34073/1	1710	97	0:10 1710:5 0:48
C	HWI-ST992:158:D26PYACXX:8:1305:13669:72146/1	157920	101	0:9 85006:2 0:3 157920:5 0:7 157920:4 0:28 157920:3 0:6
C	HWI-ST992:158:D26PYACXX:8:1103:6337:35206/1	1224	98	0:51 1224:5 0:8
C	HWI-ST992:158:D26PYACXX:8:1310:7735:49468/1	28384	61	0:14 28384:5 0:8
C	HWI-ST992:158:D26PYACXX:8:1313:10129:90768/1	543	74	0:2 543:4 0:22 543:5 0:4 543:3
C	HWI-ST992:158:D26PYACXX:8:2215:11408:25242/1	543	97	0:12 543:1 0:8 543:5 0:4 543:2 0:3 543:5 0:16 543:5 0:2
C	HWI-ST992:158:D26PYACXX:8:2110:11113:84965/1	28384	63	0:9 28384:6 0:14
C	HWI-ST992:158:D26PYACXX:8:2113:14023:4542/1	28384	47	0:7 28384:1 0:5
C	HWI-ST992:158:D26PYACXX:8:1314:17023:43616/1	543	99	543:5 0:40 543:2 0:18
C	HWI-ST992:158:D26PYACXX:8:2214:18094:59897/1	28384	54	0:14 28384:2 0:4
C	HWI-ST992:158:D26PYACXX:8:1312:2976:84236/1	543	70	0:1 91347:3 0:6 543:5 0:10 91347:4 0:5 543:2
C	HWI-ST992:158:D26PYACXX:8:2113:14139:72188/1	526973	101	526973:5 0:2 526973:5 0:16 526973:1 0:10 526973:2 0:15 526973:5 0:6
C	HWI-ST992:158:D26PYACXX:8:2315:10263:40737/1	543	44	0:5 543:2 0:3
C	HWI-ST992:158:D26PYACXX:8:2309:13480:47418/1	28384	51	0:12 28384:2 0:3
C	HWI-ST992:158:D26PYACXX:8:1105:16965:38349/1	543	85	0:5 543:3 0:5 543:2 0:6 543:7 0:23
C	HWI-ST992:158:D26PYACXX:8:2112:4336:76771/1	157920	54	0:5 157920:5 0:10
C	HWI-ST992:158:D26PYACXX:8:1307:14068:41047/1	28384	63	0:21 28384:2 0:5 29382:1
C	HWI-ST992:158:D26PYACXX:8:2112:10809:29997/1	526973	101	0:39 526973:1 0:15 526973:7 0:5
C	HWI-ST992:158:D26PYACXX:8:1310:10423:50394/1	87882	101	0:7 87882:4 0:5 32008:1 0:19 32008:2 0:22 32008:7
C	HWI-ST992:158:D26PYACXX:8:2204:14577:4571/2	2053	101	0:2 1760:1 0:2 1760:5 0:3 1760:1 0:4 2053:5 0:37 2:1 0:6
C	HWI-ST992:158:D26PYACXX:8:2314:16499:75177/1	28384	52	0:7 28384:3 0:8
C	HWI-ST992:158:D26PYACXX:8:1311:6677:78202/1	157920	101	0:21 157920:1 0:33 157920:3 0:9
C	HWI-ST992:158:D26PYACXX:8:2101:8099:59190/1	28384	50	0:2 28384:1 0:1 28384:5 0:7
C	HWI-ST992:158:D26PYACXX:8:2316:14786:72985/1	526973	78	0:14 526973:5 0:25
C	HWI-ST992:158:D26PYACXX:8:2215:17547:57886/1	1760	37	0:2 1760:1
C	HWI-ST992:158:D26PYACXX:8:1304:17851:82116/1	157920	101	0:27 157920:1 0:1 157920:8 0:30
C	HWI-ST992:158:D26PYACXX:8:2206:4532:40314/1	146474	62	146474:2 0:26
C	HWI-ST992:158:D26PYACXX:8:1306:17517:2699/1	543	72	543:3 0:13 543:5 0:17
C	HWI-ST992:158:D26PYACXX:8:1213:9404:60812/1	28384	55	0:12 28384:5 0:4
C	HWI-ST992:158:D26PYACXX:8:1315:9978:19896/1	85023	101	0:9 2:5 0:24 85023:5 0:3 1760:5 0:16
C	HWI-ST992:158:D26PYACXX:8:1302:14361:21023/2	720554	45	0:1 720554:1 0:9
C	HWI-ST992:158:D26PYACXX:8:1311:6620:21050/1	52771	66	0:30 52771:2
C	HWI-ST992:158:D26PYACXX:8:2213:17974:46552/1	28384	74	0:30 28384:5 0:5
C	HWI-ST992:158:D26PYACXX:8:2108:17118:89145/1	543	101	0:17 543:4 0:27 543:5 0:5 543:2 0:4 543:3
C	HWI-ST992:158:D26PYACXX:8:2214:15406:25041/1	28384	60	0:14 28384:5 0:4 28384:3
C	HWI-ST992:158:D26PYACXX:8:1311:17403:50619/1	157920	64	0:9 157920:9 0:5 157920:1 0:6
C	HWI-ST992:158:D26PYACXX:8:2209:20143:60217/1	543	68	0:27 543:5 0:2
C	HWI-ST992:158:D26PYACXX:8:2208:17685:74255/1	543	83	0:19 543:8 0:5 543:2 0:1 543:1 0:10 543:3
C	HWI-ST992:158:D26PYACXX:8:1312:17530:74622/1	157920	95	0:2 157920:5 0:36 157920:4 0:8 157920:1 0:2 157920:3
C	HWI-ST992:158:D26PYACXX:8:1316:8061:29012/1	444612	45	0:8 444612:3
C	HWI-ST992:158:D26PYACXX:8:2110:8218:28772/1	543	75	0:22 543:5 0:14
C	HWI-ST992:158:D26PYACXX:8:1303:18013:31885/1	543	101	0:6 91347:1 1236:5 0:5 543:5 91347:1 0:2 91347:5 543:1 0:19 543:5 0:12
C	HWI-ST992:158:D26PYACXX:8:2209:5072:5116/1	543	89	0:17 543:3 0:35
C	HWI-ST992:158:D26PYACXX:8:2110:11807:48167/1	157920	89	0:16 157920:1 0:19 157920:1 0:6 157920:2 0:10
C	HWI-ST992:158:D26PYACXX:8:2305:16979:73703/1	1239	97	0:7 1239:9 0:11 1239:4 0:32
C	HWI-ST992:158:D26PYACXX:8:1107:12255:36946/1	157920	83	0:9 157920:5 0:16 157920:10 0:9
C	HWI-ST992:158:D26PYACXX:8:2114:10017:74415/1	543	90	0:20 543:5 0:13 543:1 0:9 543:5 0:3
C	HWI-ST992:158:D26PYACXX:8:2305:8113:89712/1	91347	61	0:14 91347:2 0:11
C	HWI-ST992:158:D26PYACXX:8:2308:6584:99768/1	543	101	0:10 543:5 0:9 543:3 0:6 543:1 0:33
C	HWI-ST992:158:D26PYACXX:8:1214:2360:47854/1	157920	45	0:4 157920:5 0:2
C	HWI-ST992:158:D26PYACXX:8:1210:11894:15590/1	2	101	0:20 91347:1 0:10 2:5 0:31
C	HWI-ST992:158:D26PYACXX:8:1315:18154:55863/1	1710	101	0:1 157920:5 0:6 1710:2 0:11 1710:5 0:2 1710:5 0:3 157920:3 0:5 157920:1 0:14 157920:1 0:3
C	HWI-ST992:158:D26PYACXX:8:1205:16898:26134/1	543	101	543:3 0:58 208962:2 0:4
C	HWI-ST992:158:D26PYACXX:8:1313:13357:34252/1	543	101	0:2 543:1 0:23 543:5 0:6 543:4 0:26
C	HWI-ST992:158:D26PYACXX:8:2309:6106:87654/1	28384	79	0:32 28384:5 0:8
C	HWI-ST992:158:D26PYACXX:8:1109:19457:30151/2	131567	101	0:27 131567:5 0:24 9606:3 0:8
C	HWI-ST992:158:D26PYACXX:8:1313:10792:94588/1	157920	96	0:1 157920:6 0:1 157920:8 0:2 157920:5 0:39
C	HWI-ST992:158:D26PYACXX:8:2104:16362:57872/1	543	60	543:1 0:5 543:5 0:4 543:5 0:6
C	HWI-ST992:158:D26PYACXX:8:2312:5836:78021/1	28384	56	0:15 28384:2 0:5
C	HWI-ST992:158:D26PYACXX:8:1109:7185:83191/1	28384	51	28384:3 0:14
C	HWI-ST992:158:D26PYACXX:8:1216:11321:74799/1	131567	91	0:20 2:1 0:8 131567:1 0:13 131567:1 0:13
C	HWI-ST992:158:D26PYACXX:8:2308:14954:34224/1	543	53	0:5 543:5 0:9
C	HWI-ST992:158:D26PYACXX:8:1115:2856:33733/1	543	96	543:3 0:12 543:3 0:5 543:4 0:35
C	HWI-ST992:158:D26PYACXX:8:1106:10337:18064/1	157920	85	157920:4 0:24 157920:9 0:14
C	HWI-ST992:158:D26PYACXX:8:1305:4260:53363/1	543	65	0:2 543:5 0:24
C	HWI-ST992:158:D26PYACXX:8:1306:13747:98052/1	85017	46	0:4 85017:2 0:6
C	HWI-ST992:158:D26PYACXX:8:2113:6985:44277/1	1	93	0:8 1:1 0:8 1:2 0:8 1:5 0:18 1:3 0:6
C	HWI-ST992:158:D26PYACXX:8:1304:6242:87667/1	543	44	543:2 0:8
C	HWI-ST992:158:D26PYACXX:8:2215:17106:21401/2	1010	68	0:30 1010:2 0:2
C	HWI-ST992:158:D26PYACXX:8:1316:17655:22187/1	86661	101	0:27 86661:6 0:34
C	HWI-ST992:158:D26PYACXX:8:1210:9476:13790/1	157920	51	0:5 157920:5 0:6 85006:1
C	HWI-ST992:158:D26PYACXX:8:1307:16723:63364/1	543	44	0:1 1:5 543:1 0:3
C	HWI-ST992:158:D26PYACXX:8:1107:12471:72919/1	543	55	543:2 0:19
C	HWI-ST992:158:D26PYACXX:8:1209:18788:3830/1	543	93	0:39 543:5 0:15
C	HWI-ST992:158:D26PYACXX:8:2313:18421:24350/1	543	86	0:22 543:2 0:16 543:2 0:10
C	HWI-ST992:158:D26PYACXX:8:1314:3011:78090/1	28384	64	0:22 28384:2 0:5 29382:1
C	HWI-ST992:158:D26PYACXX:8:1310:7015:83301/1	543	90	0:2 543:4 0:34 543:3 0:9 543:3 0:1
C	HWI-ST992:158:D26PYACXX:8:2112:12703:46034/1	1	78	0:35 28384:2 0:5 29382:2
C	HWI-ST992:158:D26PYACXX:8:2214:11283:21452/1	85006	65	0:13 85006:5 0:1 85006:5 0:7
C	HWI-ST992:158:D26PYACXX:8:2312:8369:45879/1	543	55	0:16 543:5
C	HWI-ST992:158:D26PYACXX:8:1103:8510:30897/1	1	101	0:2 1:5 0:18 1:3 0:39
C	HWI-ST992:158:D26PYACXX:8:1104:14718:40862/1	543	95	0:3 543:13 0:31 543:7 0:4 543:3
C	HWI-ST992:158:D26PYACXX:8:2113:15641:66842/1	543	40	543:5 0:1
C	HWI-ST992:158:D26PYACXX:8:2104:15496:48805/1	1710	43	0:7 85006:1 1710:1
C	HWI-ST992:158:D26PYACXX:8:2311:9013:31793/1	157920	36	0:1 157920:1
C	HWI-ST992:158:D26PYACXX:8:2114:14898:53107/1	1760	101	0:4 1760:1 0:5 1760:6 0:6 2:5 0:5 1760:2 0:6 1760:5 0:22
C	HWI-ST992:158:D26PYACXX:8:1116:14230:3719/1	157920	38	0:3 157920:1
C	HWI-ST992:158:D26PYACXX:8:1314:8688:46159/1	1911104	66	0:5 1911104:2 0:25
C	HWI-ST992:158:D26PYACXX:8:1111:7045:91577/1	543	92	0:28 543:1 0:15 543:1 0:1 543:2 0:10
C	HWI-ST992:158:D26PYACXX:8:1208:2773:47194/1	157920	59	0:4 157920:5 0:16
C	HWI-ST992:158:D26PYACXX:8:2104:13121:98053/1	526973	92	526973:2 0:15 526973:1 0:22 526973:5 0:7 526973:5 0:1
C	HWI-ST992:158:D26PYACXX:8:1209:4977:7780/1	543	97	0:12 543:2 0:9 543:5 0:17 543:1 0:5 543:4 0:8
C	HWI-ST992:158:D26PYACXX:8:1306:11428:51972/1	543	101	0:26 543:3 0:23 543:3 0:10 543:2
C	HWI-ST992:158:D26PYACXX:8:1106:4345:90689/1	543	101	0:1 543:5 0:8 543:5 0:20 543:1 0:5 543:3 0:19
C	HWI-ST992:158:D26PYACXX:8:1304:15096:28127/1	543	81	0:11 543:1 0:5 543:3 0:27
C	HWI-ST992:158:D26PYACXX:8:2215:1131:100809/1	543	101	0:22 543:1 0:24 543:1 0:6 543:2 0:2 543:5 0:4
C	HWI-ST992:158:D26PYACXX:8:2204:2878:95273/2	1283	101	0:17 1283:6 0:44
C	HWI-ST992:158:D26PYACXX:8:2113:6349:97570/1	543	101	0:9 543:5 0:17 543:2 0:34
C	HWI-ST992:158:D26PYACXX:8:2211:16614:25206/1	543	101	0:13 543:5 0:49
C	HWI-ST992:158:D26PYACXX:8:2210:7316:86444/1	28384	78	0:33 28384:5 0:6
C	HWI-ST992:158:D26PYACXX:8:1308:12753:47508/1	543	99	543:7 0:5 543:5 0:43 543:1 0:4
C	HWI-ST992:158:D26PYACXX:8:2116:13662:48812/1	28384	59	0:19 28384:2 0:4
C	HWI-ST992:158:D26PYACXX:8:1310:13782:28202/1	28384	78	0:30 28384:6 0:8
C	HWI-ST992:158:D26PYACXX:8:2204:4024:7450/2	126385	101	0:55 126385:5 0:7
C	HWI-ST992:158:D26PYACXX:8:2106:13046:95551/1	28384	48	0:8 28384:2 0:4
C	HWI-ST992:158:D26PYACXX:8:2202:19461:98296/1	28384	47	28384:5 0:8
C	HWI-ST992:158:D26PYACXX:8:2114:7251:25072/1	28384	64	0:23 28384:2 0:5
C	HWI-ST992:158:D26PYACXX:8:2306:15030:82975/1	1396	101	0:9 1396:5 0:8 526973:1 0:44
C	HWI-ST992:158:D26PYACXX:8:2110:14503:58472/1	2	68	0:11 2:5 0:18
C	HWI-ST992:158:D26PYACXX:8:2109:6502:19760/1	543	68	543:4 0:30
C	HWI-ST992:158:D26PYACXX:8:1113:3706:53781/1	543	90	0:36 543:1 0:12 543:5 0:2
C	HWI-ST992:158:D26PYACXX:8:1208:4138:83509/1	543	67	0:2 543:1 0:5 543:2 0:15 543:8
C	HWI-ST992:158:D26PYACXX:8:1110:16716:81732/1	526973	86	0:25 526973:5 0:11 526973:5 0:6
C	HWI-ST992:158:D26PYACXX:8:2314:14137:44826/1	543	60	0:8 543:1 0:2 543:5 0:10
C	HWI-ST992:158:D26PYACXX:8:2207:4509:35923/1	157920	41	157920:2 0:5
C	HWI-ST992:158:D26PYACXX:8:2308:8213:13153/1	157920	48	0:8 157920:1 0:2 157920:3
C	HWI-ST992:158:D26PYACXX:8:2305:7132:98399/1	157920	56	0:15 157920:5 0:2
C	HWI-ST992:158:D26PYACXX:8:1110:10314:62309/1	157920	37	0:1 157920:2
C	HWI-ST992:158:D26PYACXX:8:1111:11800:19093/1	157920	40	157920:2 0:4
C	HWI-ST992:158:D26PYACXX:8:2307:4704:26984/1	28384	66	0:20 28384:5 0:7
C	HWI-ST992:158:D26PYACXX:8:1310:19303:68321/1	543	101	0:10 543:3 0:6 543:1 0:2 543:2 0:10 543:5 0:28
C	HWI-ST992:158:D26PYACXX:8:1113:17202:41867/1	157920	101	0:1 85017:1 0:37 157920:5 0:23
C	HWI-ST992:158:D26PYACXX:8:2109:10824:17385/1	28384	68	0:21 28384:5 0:8
C	HWI-ST992:158:D26PYACXX:8:2102:19300:82328/1	28384	49	0:9 28384:1 0:5
C	HWI-ST992:158:D26PYACXX:8:2310:18164:86993/1	157920	63	0:1 157920:10 0:18
C	HWI-ST992:158:D26PYACXX:8:2312:8988:81191/1	157920	101	0:13 157920:2 0:8 157920:5 0:3 157920:1 0:1 157920:3 0:29 157920:2
C	HWI-ST992:158:D26PYACXX:8:2215:5927:97885/1	2	101	543:1 0:51 2:4 0:6 2:4 0:1
C	HWI-ST992:158:D26PYACXX:8:1314:17935:58223/1	1760	74	0:5 1760:2 0:9 201174:5 0:19
C	HWI-ST992:158:D26PYACXX:8:2111:16542:83966/1	543	90	543:4 0:23 543:1 0:21 543:5 0:2
C	HWI-ST992:158:D26PYACXX:8:2214:5109:7851/1	28384	62	0:19 28384:5 0:4
C	HWI-ST992:158:D26PYACXX:8:1303:20293:67289/1	28384	50	0:2 28384:1 0:13
C	HWI-ST992:158:D26PYACXX:8:2110:12713:17683/1	543	101	0:29 543:4 0:12 543:6 0:16
C	HWI-ST992:158:D26PYACXX:8:2115:16848:19338/1	543	87	0:11 543:2 0:14 543:3 0:23
C	HWI-ST992:158:D26PYACXX:8:1301:10284:38660/1	543	101	0:20 543:5 0:1 543:5 0:7 543:3 0:11 543:5 0:10
C	HWI-ST992:158:D26PYACXX:8:1214:13139:46638/1	562	35	562:1
C	HWI-ST992:158:D26PYACXX:8:2113:18661:92184/1	543	59	0:11 543:1 0:7 543:5 0:1
C	HWI-ST992:158:D26PYACXX:8:2106:6759:69632/1	2	96	0:16 2:6 0:11 2:5 0:23 2:1
C	HWI-ST992:158:D26PYACXX:8:1305:8658:3100/1	28384	46	0:4 28384:5 0:3
C	HWI-ST992:158:D26PYACXX:8:2308:4857:22960/1	543	101	0:1 543:3 0:2 543:1 0:8 543:4 0:48
C	HWI-ST992:158:D26PYACXX:8:1114:13421:96008/1	85006	47	0:6 85006:1 0:6
C	HWI-ST992:158:D26PYACXX:8:1312:9698:11780/1	28384	70	0:24 28384:1 0:1 28384:5 0:5
C	HWI-ST992:158:D26PYACXX:8:2103:17755:93468/1	28384	64	0:13 28384:5 0:4 28384:5 0:3
C	HWI-ST992:158:D26PYACXX:8:2107:14146:81819/1	157920	101	157920:5 85006:5 0:5 1760:1 0:22 157920:1 0:26 157920:2
C	HWI-ST992:158:D26PYACXX:8:1110:8489:34408/1	157920	54	0:11 85006:5 157920:4
C	HWI-ST992:158:D26PYACXX:8:1109:3288:15646/1	28384	52	0:10 28384:2 0:5 29382:1
C	HWI-ST992:158:D26PYACXX:8:2316:7851:6819/2	1211326	101	0:27 1211326:5 0:15 1211326:1 0:19
C	HWI-ST992:158:D26PYACXX:8:2315:4356:65598/1	1239	101	0:17 1239:1 0:16 1239:5 0:14 1239:5 0:5 1239:2 0:2
C	HWI-ST992:158:D26PYACXX:8:1214:10385:95497/1	543	70	0:18 543:5 0:13
C	HWI-ST992:158:D26PYACXX:8:1213:10086:6998/1	29382	84	0:35 28384:2 0:5 29382:5 0:3
C	HWI-ST992:158:D26PYACXX:8:2311:9360:96631/1	543	101	0:7 543:1 0:28 543:3 0:3 543:1 0:9 543:4 0:11
C	HWI-ST992:158:D26PYACXX:8:2105:14511:19022/1	543	101	0:2 1:2 0:5 543:4 0:33 543:3 0:18
C	HWI-ST992:158:D26PYACXX:8:2309:15705:6261/1	1239	90	0:21 1239:5 0:1 1239:5 0:24
C	HWI-ST992:158:D26PYACXX:8:2209:20943:7909/1	91347	83	0:4 1236:2 0:23 1224:5 0:11 91347:4
C	HWI-ST992:158:D26PYACXX:8:1111:16823:34699/1	543	101	0:38 543:6 0:23
C	HWI-ST992:158:D26PYACXX:8:2305:19956:97922/1	526973	86	0:1 526973:5 0:7 526973:3 0:36
C	HWI-ST992:158:D26PYACXX:8:1104:12552:92451/1	28384	47	0:9 28384:2 0:2
C	HWI-ST992:158:D26PYACXX:8:2314:3355:28252/1	86661	87	0:6 86661:6 0:41
C	HWI-ST992:158:D26PYACXX:8:1104:5471:10674/1	1224	71	0:7 1224:3 0:27
C	HWI-ST992:158:D26PYACXX:8:1214:14101:87870/1	157920	46	0:2 157920:4 0:6
C	HWI-ST992:158:D26PYACXX:8:2115:20364:99592/1	543	49	543:5 0:1 543:6 0:3
C	HWI-ST992:158:D26PYACXX:8:1113:5144:42286/1	543	56	0:8 543:9 0:2 543:2 0:1
C	HWI-ST992:158:D26PYACXX:8:2102:17236:36804/1	543	101	0:3 543:1 0:26 543:2 0:17 543:8 0:10
C	HWI-ST992:158:D26PYACXX:8:1309:7264:76093/1	543	101	0:23 543:1 0:5 543:6 0:2 543:4 0:26
C	HWI-ST992:158:D26PYACXX:8:1314:3254:96335/1	543	92	0:13 543:3 0:9 543:1 0:32
C	HWI-ST992:158:D26PYACXX:8:1213:8979:83325/1	28384	66	0:25 28384:6 0:1
C	HWI-ST992:158:D26PYACXX:8:1306:17683:65749/1	543	94	0:8 543:2 0:21 543:3 0:8 543:1 0:16 543:1
C	HWI-ST992:158:D26PYACXX:8:2113:6572:52885/1	91347	101	91347:1 0:48 543:3 0:15
C	HWI-ST992:158:D26PYACXX:8:1309:17609:37992/1	201	45	201:2 0:9
C	HWI-ST992:158:D26PYACXX:8:1103:3522:61135/1	157920	101	0:3 157920:6 0:11 157920:4 1710:1 0:1 1710:1 0:9 1710:1 0:3 85017:1 0:20 157920:3 0:3
C	HWI-ST992:158:D26PYACXX:8:1316:16046:56619/1	2	90	0:52 2:4
C	HWI-ST992:158:D26PYACXX:8:2109:15199:73764/1	157920	101	157920:4 0:1 157920:5 0:1 157920:5 0:1 157920:5 0:7 157920:2 0:13 157920:5 0:11 157920:4 0:3
C	HWI-ST992:158:D26PYACXX:8:1305:16832:97982/1	543	100	0:2 543:4 0:18 543:5 0:15 543:1 0:21
C	HWI-ST992:158:D26PYACXX:8:2110:14672:55751/1	1	74	0:26 1:5 0:6 543:1 0:2
C	HWI-ST992:158:D26PYACXX:8:2204:1525:4278/1	1276257	101	0:62 1276257:5
C	HWI-ST992:158:D26PYACXX:8:1307:8268:35609/1	28384	71	0:29 28384:2 0:5 29382:1
C	HWI-ST992:158:D26PYACXX:8:2114:17823:79438/1	157920	42	0:7 157920:1
C	HWI-ST992:158:D26PYACXX:8:1104:8647:2799/1	157920	101	0:7 157920:13 0:14 1760:5 0:28
C	HWI-ST992:158:D26PYACXX:8:2314:9092:98646/1	543	101	0:43 543:7 0:13 543:4
C	HWI-ST992:158:D26PYACXX:8:1105:5809:97889/1	1211326	101	0:29 1211326:3 0:7 1211326:5 0:14 1211326:3 0:6
C	HWI-ST992:158:D26PYACXX:8:2315:9061:30804/1	1211326	101	0:29 1211326:3 0:7 1211326:5 0:14 1211326:3 0:6
C	HWI-ST992:158:D26PYACXX:8:1305:11497:60973/1	543	98	0:18 543:5 0:7 543:5 0:3 543:2 0:24
C	HWI-ST992:158:D26PYACXX:8:1110:12672:75335/1	91347	66	0:22 543:1 91347:5 0:4
C	HWI-ST992:158:D26PYACXX:8:1210:16755:32390/1	28384	46	0:4 28384:2 0:5 29382:1
C	HWI-ST992:158:D26PYACXX:8:2101:10804:38751/1	157920	71	0:2 157920:3 0:10 157920:1 0:21
C	HWI-ST992:158:D26PYACXX:8:1311:5145:4531/1	157920	93	0:41 157920:3 0:15
C	HWI-ST992:158:D26PYACXX:8:1109:17510:69602/1	543	100	0:16 543:8 0:5 543:5 0:6 543:1 0:6 543:2 0:17
C	HWI-ST992:158:D26PYACXX:8:1315:15754:53898/1	543	101	0:17 543:1 0:30 543:4 0:5 543:3 0:7
C	HWI-ST992:158:D26PYACXX:8:1309:19027:74135/1	543	101	0:29 543:2 0:18 543:4 0:6 543:6 0:2
C	HWI-ST992:158:D26PYACXX:8:1101:5734:55470/1	1	85	0:43 28384:2 0:5 29382:1
C	HWI-ST992:158:D26PYACXX:8:2305:8338:86511/1	1710	99	0:7 1710:3 0:22 1710:5 0:5 1710:5 0:8 1710:3 0:1 1710:4 0:2
C	HWI-ST992:158:D26PYACXX:8:2113:3915:60900/1	1513	101	1513:5 0:62
C	HWI-ST992:158:D26PYACXX:8:2105:11021:43901/1	28384	57	0:10 28384:5 0:8
C	HWI-ST992:158:D26PYACXX:8:1215:2928:87258/1	543	101	0:36 543:5 0:7 543:5 0:1 543:1 0:12
C	HWI-ST992:158:D26PYACXX:8:2109:11488:83827/1	543	101	0:3 91347:3 0:1 543:6 0:3 91347:3 0:6 543:1 0:3 543:1 0:37
C	HWI-ST992:158:D26PYACXX:8:2110:8898:64248/1	29382	84	0:39 28384:2 0:5 29382:4
C	HWI-ST992:158:D26PYACXX:8:1113:18616:7047/1	543	93	0:51 543:3 0:5
C	HWI-ST992:158:D26PYACXX:8:1314:7170:61506/1	543	50	0:13 543:1 0:2
C	HWI-ST992:158:D26PYACXX:8:1215:11682:51915/1	1239	92	0:4 1239:3 0:1 1239:5 0:9 1491:2 0:9 1239:1 0:24
C	HWI-ST992:158:D26PYACXX:8:1214:6219:10755/1	543	101	543:3 0:2 543:5 0:8 543:2 0:9 543:2 0:6 543:1 0:2 543:4 0:5 543:11 0:7
C	HWI-ST992:158:D26PYACXX:8:2109:11035:88288/1	29382	94	0:38 28384:2 0:5 29382:5 0:10
C	HWI-ST992:158:D26PYACXX:8:1312:5133:21426/1	28384	51	28384:3 0:14
C	HWI-ST992:158:D26PYACXX:8:1310:3816:96325/1	543	63	0:19 543:5 0:5
C	HWI-ST992:158:D26PYACXX:8:2308:3314:18567/1	28384	101	0:13 28384:5 0:2 28384:5 0:42
C	HWI-ST992:158:D26PYACXX:8:2107:7916:90730/1	28384	71	0:19 28384:4 0:14
C	HWI-ST992:158:D26PYACXX:8:1101:15531:75412/1	157920	57	0:9 157920:5 0:9
C	HWI-ST992:158:D26PYACXX:8:1106:4249:48558/1	1760	50	0:3 1760:1 0:12
C	HWI-ST992:158:D26PYACXX:8:2115:18384:15158/1	543	101	0:30 543:2 0:12 543:2 0:3 543:5 0:13
C	HWI-ST992:158:D26PYACXX:8:2302:2064:75475/2	28116	101	0:34 28116:5 0:28
C	HWI-ST992:158:D26PYACXX:8:1308:13122:46527/1	543	101	0:9 543:1 0:41 543:5 0:1 543:5 0:5
C	HWI-ST992:158:D26PYACXX:8:1201:6557:2320/1	1618	101	0:31 1618:5 0:31
C	HWI-ST992:158:D26PYACXX:8:1114:5673:52989/1	28384	49	0:12 28384:2 0:1
C	HWI-ST992:158:D26PYACXX:8:1307:11405:95446/1	28116	55	0:2 28116:5 0:14
C	HWI-ST992:158:D26PYACXX:8:2210:20044:64564/1	28384	53	0:4 28384:1 0:1 28384:5 0:8
C	HWI-ST992:158:D26PYACXX:8:1113:19582:100012/1	543	101	543:3 0:13 543:6 0:14 543:2 0:29
C	HWI-ST992:158:D26PYACXX:8:1311:4781:2812/1	28384	58	0:15 28384:5 0:4
C	HWI-ST992:158:D26PYACXX:8:2206:17942:99930/1	85006	44	0:7 85006:3
C	HWI-ST992:158:D26PYACXX:8:1108:10171:61074/1	1239	59	0:4 1239:2 0:19
C	HWI-ST992:158:D26PYACXX:8:2210:17647:11815/1	543	97	0:3 543:4 0:2 543:4 0:10 543:2 0:31 543:5 0:2
C	HWI-ST992:158:D26PYACXX:8:1110:16474:38504/1	157920	68	0:16 85006:1 157920:3 0:8 157920:6
C	HWI-ST992:158:D26PYACXX:8:1311:6809:43917/1	543	96	0:15 543:5 0:40 543:2
C	HWI-ST992:158:D26PYACXX:8:1111:8162:29713/1	2	93	0:14 2:5 0:17 2:5 0:14 2:2 0:2
C	HWI-ST992:158:D26PYACXX:8:2315:7109:78411/1	157920	90	0:33 157920:4 0:17 157920:2
C	HWI-ST992:158:D26PYACXX:8:1215:12262:54371/1	543	68	0:29 543:5
C	HWI-ST992:158:D26PYACXX:8:2204:6448:39814/1	543	101	0:8 543:5 0:11 543:4 0:7 543:6 0:26
C	HWI-ST992:158:D26PYACXX:8:2211:3465:41623/1	2	101	0:12 2:5 0:14 2:2 0:13 2:5 0:5 2:2 0:9
C	HWI-ST992:158:D26PYACXX:8:2304:16120:78148/1	1239	101	1239:6 0:11 1239:6 0:22 1239:5 0:17
C	HWI-ST992:158:D26PYACXX:8:1211:1860:49407/1	526973	100	526973:3 0:48 526973:1 0:7 526973:3 0:4
C	HWI-ST992:158:D26PYACXX:8:1307:12473:18326/1	1211326	101	0:52 1211326:4 0:11
C	HWI-ST992:158:D26PYACXX:8:1106:8543:31218/1	29382	51	0:15 29382:2
C	HWI-ST992:158:D26PYACXX:8:2308:17147:18135/1	157920	101	0:4 157920:4 0:10 157920:10 0:34 85006:5
C	HWI-ST992:158:D26PYACXX:8:2216:18263:62432/1	1224	61	0:1 1224:5 0:21
C	HWI-ST992:158:D26PYACXX:8:2315:17297:20385/1	543	65	0:21 543:8 0:2
C	HWI-ST992:158:D26PYACXX:8:2116:17542:51203/1	91347	101	0:3 91347:3 0:53 91347:1 0:7
C	HWI-ST992:158:D26PYACXX:8:1107:10662:38381/1	1710	40	0:5 1710:1
C	HWI-ST992:158:D26PYACXX:8:2107:2770:28362/1	1239	101	0:23 1239:1 0:21 1239:1 0:2 1239:2 0:9 1239:5 0:3
C	HWI-ST992:158:D26PYACXX:8:1105:17081:48124/1	1239	101	0:35 1239:2 0:18 1239:5 0:5 1239:2
C	HWI-ST992:158:D26PYACXX:8:2116:11317:20322/2	2217832	101	0:54 2217832:5 0:8
C	HWI-ST992:158:D26PYACXX:8:2214:12888:61138/2	2217832	101	0:61 2217832:5 0:1
C	HWI-ST992:158:D26PYACXX:8:1308:8771:55379/1	543	66	0:12 543:4 0:16
C	HWI-ST992:158:D26PYACXX:8:2103:15162:42483/1	28384	52	0:11 28384:6 0:1
C	HWI-ST992:158:D26PYACXX:8:1204:14701:96050/1	543	101	0:4 543:1 0:13 543:5 0:13 543:2 0:4 543:5 0:20
C	HWI-ST992:158:D26PYACXX:8:2210:7318:61715/1	28384	89	0:47 28384:3 0:5
C	HWI-ST992:158:D26PYACXX:8:2112:4316:61081/1	543	101	0:26 543:2 0:5 543:5 0:1 543:5 0:8 543:2 0:1 543:6 0:6
C	HWI-ST992:158:D26PYACXX:8:1314:8474:45937/1	28384	59	0:18 28384:2 0:5
C	HWI-ST992:158:D26PYACXX:8:1307:11149:28307/1	1710	94	0:30 1710:4 0:13 1710:2 0:11
C	HWI-ST992:158:D26PYACXX:8:2108:14360:16714/1	2	101	0:8 2:2 0:7 2:4 0:46
C	HWI-ST992:158:D26PYACXX:8:2108:6344:17250/1	543	101	0:8 543:1 0:11 543:5 0:1 543:5 0:36
C	HWI-ST992:158:D26PYACXX:8:2312:14752:100204/1	28384	62	0:22 28384:2 0:4
C	HWI-ST992:158:D26PYACXX:8:1106:9668:57809/1	550	45	550:4 0:7
C	HWI-ST992:158:D26PYACXX:8:2111:6562:88900/1	543	91	0:8 543:1 0:13 543:1 0:1 543:5 0:2 543:2 0:24
C	HWI-ST992:158:D26PYACXX:8:1208:5643:65486/1	543	101	0:11 543:5 0:8 543:5 0:2 543:8 0:2 543:2 0:13 543:4 0:7
C	HWI-ST992:158:D26PYACXX:8:2105:5096:14966/1	543	101	0:24 543:5 0:33 543:2 0:3
C	HWI-ST992:158:D26PYACXX:8:2111:20199:32724/1	1760	37	0:1 1760:2
C	HWI-ST992:158:D26PYACXX:8:2213:10606:63223/1	526973	101	0:2 526973:5 0:1 526973:5 0:11 526973:1 0:5 526973:5 0:21 526973:2 0:9
C	HWI-ST992:158:D26PYACXX:8:2115:16864:68750/1	157920	101	157920:4 0:12 85006:5 0:6 157920:6 0:4 157920:3 0:8 85006:5 0:5 2:1 157920:4 0:4
C	HWI-ST992:158:D26PYACXX:8:2102:8328:56046/1	1747	101	0:10 1747:1 0:23 1747:1 0:6 1747:3 0:4 1747:1 0:10 1747:2 0:6
C	HWI-ST992:158:D26PYACXX:8:2107:6876:42449/1	1747	101	0:10 1747:1 0:23 1747:1 0:6 1747:3 0:4 1747:1 0:10 1747:2 0:6
C	HWI-ST992:158:D26PYACXX:8:2106:9152:36175/1	28384	49	28384:1 0:4 28384:5 0:5
C	HWI-ST992:158:D26PYACXX:8:1212:18856:81903/1	543	62	543:5 0:5 543:5 0:13
C	HWI-ST992:158:D26PYACXX:8:2208:20196:50381/1	1	61	0:11 28384:5 0:2 29382:5 0:4
C	HWI-ST992:158:D26PYACXX:8:2310:5181:83239/1	28384	53	0:11 28384:2 0:5 29382:1
C	HWI-ST992:158:D26PYACXX:8:2207:2637:47956/1	543	84	0:16 543:4 0:30
C	HWI-ST992:158:D26PYACXX:8:2210:11876:75768/1	85007	101	0:9 2053:1 0:54 85007:3
C	HWI-ST992:158:D26PYACXX:8:2114:11773:76331/1	70601	44	70601:5 0:5
C	HWI-ST992:158:D26PYACXX:8:1209:7925:13000/1	1034889	74	0:14 1034889:4 0:22
C	HWI-ST992:158:D26PYACXX:8:2203:1490:36904/2	189381	72	0:33 189381:2 0:3
C	HWI-ST992:158:D26PYACXX:8:1113:4450:72524/1	28384	101	0:55 28384:5 0:7
C	HWI-ST992:158:D26PYACXX:8:1212:4159:25569/1	543	101	0:42 543:5 0:7 543:4 0:9
C	HWI-ST992:158:D26PYACXX:8:1308:17660:67690/1	28384	54	0:14 28384:5 0:1
C	HWI-ST992:158:D26PYACXX:8:2304:17478:34626/1	157920	75	0:24 157920:5 0:12
C	HWI-ST992:158:D26PYACXX:8:2108:14211:98157/1	562	58	0:4 543:5 0:7 543:1 0:4 562:3
C	HWI-ST992:158:D26PYACXX:8:2204:9289:91558/1	1239	101	0:33 1239:5 0:29
C	HWI-ST992:158:D26PYACXX:8:1310:18071:90269/1	543	101	0:12 543:5 0:12 543:2 0:3 543:5 0:28
C	HWI-ST992:158:D26PYACXX:8:1113:9321:53804/1	543	101	0:1 543:3 0:10 543:9 0:44
C	HWI-ST992:158:D26PYACXX:8:1207:4006:22138/1	543	101	0:8 543:6 0:14 543:2 0:23 543:3 0:6 543:3 0:2
C	HWI-ST992:158:D26PYACXX:8:1314:4059:51210/1	28384	98	0:28 28384:4 0:32
C	HWI-ST992:158:D26PYACXX:8:2307:14400:83159/1	1760	48	0:10 1760:4
C	HWI-ST992:158:D26PYACXX:8:1207:10114:97906/1	28384	52	0:2 28384:1 0:15
C	HWI-ST992:158:D26PYACXX:8:2113:3422:78911/1	1710	56	0:2 1710:6 0:14
C	HWI-ST992:158:D26PYACXX:8:2305:19111:96442/1	911045	39	911045:1 0:4
C	HWI-ST992:158:D26PYACXX:8:1213:13617:58838/1	85006	42	0:3 85006:2 0:3
C	HWI-ST992:158:D26PYACXX:8:1108:15258:99819/1	543	84	543:2 91347:2 0:1 543:1 0:10 543:1 0:33
C	HWI-ST992:158:D26PYACXX:8:1106:10833:86143/1	28384	51	0:2 28384:1 0:1 28384:5 0:8
C	HWI-ST992:158:D26PYACXX:8:2113:4945:15657/1	543	101	0:12 543:1 0:11 543:1 0:6 543:3 0:16 543:2 0:8 543:5 0:2
C	HWI-ST992:158:D26PYACXX:8:2116:12011:51588/1	28384	48	0:2 28384:1 0:1 28384:5 0:5
C	HWI-ST992:158:D26PYACXX:8:2209:11959:66171/1	543	101	0:4 543:5 0:12 543:6 0:6 543:2 0:32
C	HWI-ST992:158:D26PYACXX:8:2315:12821:9546/1	28384	50	0:2 28384:1 0:13
C	HWI-ST992:158:D26PYACXX:8:2103:10762:41257/1	543	101	0:11 543:1 0:5 543:1 0:14 543:7 0:28
C	HWI-ST992:158:D26PYACXX:8:1307:13289:55850/1	157920	101	0:14 157920:2 0:8 157920:2 0:4 157920:2 0:35
C	HWI-ST992:158:D26PYACXX:8:1211:15238:98662/1	2	76	0:14 2:5 0:17 2:5 0:1
C	HWI-ST992:158:D26PYACXX:8:2208:9544:97038/1	157920	66	0:1 157920:2 0:29
C	HWI-ST992:158:D26PYACXX:8:2208:19233:8044/1	1	78	0:36 28384:2 0:5 29382:1
C	HWI-ST992:158:D26PYACXX:8:2214:19738:56544/1	543	73	0:22 543:2 0:13 543:2
C	HWI-ST992:158:D26PYACXX:8:2208:7218:88448/1	28384	49	28384:3 0:12
C	HWI-ST992:158:D26PYACXX:8:2206:11062:55353/1	543	67	0:12 543:6 0:15
C	HWI-ST992:158:D26PYACXX:8:1206:17293:38059/1	543	54	0:9 543:1 0:10
C	HWI-ST992:158:D26PYACXX:8:2305:19233:46000/2	216938	35	216938:1
C	HWI-ST992:158:D26PYACXX:8:2102:11551:78715/1	28384	80	0:26 28384:6 0:14
C	HWI-ST992:158:D26PYACXX:8:1210:5841:74183/1	543	42	0:2 543:5 0:1
C	HWI-ST992:158:D26PYACXX:8:2110:14904:49886/1	157920	52	0:14 157920:4
C	HWI-ST992:158:D26PYACXX:8:2308:8171:29575/1	157920	35	157920:1
C	HWI-ST992:158:D26PYACXX:8:2103:5940:24907/1	543	101	0:2 543:2 0:7 543:5 0:40 543:10 0:1
C	HWI-ST992:158:D26PYACXX:8:1215:13538:17472/1	2	94	0:4 2:5 0:11 2:2 0:7 2:4 0:27
C	HWI-ST992:158:D26PYACXX:8:1103:9974:29713/1	1239	101	0:8 1239:2 0:5 1239:5 0:47
C	HWI-ST992:158:D26PYACXX:8:1311:14889:11318/1	2	101	0:16 2:5 0:13 2:5 0:28
C	HWI-ST992:158:D26PYACXX:8:1211:5556:85989/1	28384	55	0:8 28384:5 0:8
C	HWI-ST992:158:D26PYACXX:8:2209:19165:86472/1	29382	53	0:9 28384:2 0:5 29382:3
C	HWI-ST992:158:D26PYACXX:8:1211:3077:30433/1	1710	93	0:1 1710:1 0:13 1710:3 0:4 157920:4 0:8 157920:2 0:23
C	HWI-ST992:158:D26PYACXX:8:2301:9496:91386/1	543	101	0:3 543:5 0:4 543:3 0:52
C	HWI-ST992:158:D26PYACXX:8:2210:2578:30084/1	1	101	0:3 1:5 0:6 1:3 0:27 1:5 0:18
C	HWI-ST992:158:D26PYACXX:8:1116:12260:30981/1	1396	101	0:39 1396:1 0:13 1396:2 0:7 1396:5
C	HWI-ST992:158:D26PYACXX:8:2213:17627:33488/1	1827	101	0:5 1827:5 0:42 1827:8 0:4 1827:3
C	HWI-ST992:158:D26PYACXX:8:2216:8433:34129/1	543	94	0:12 543:3 0:4 543:5 0:36
C	HWI-ST992:158:D26PYACXX:8:1112:10212:62661/1	543	62	0:6 543:4 0:15 543:3
C	HWI-ST992:158:D26PYACXX:8:2307:5532:12041/1	543	45	0:5 543:2 0:3 543:1
C	HWI-ST992:158:D26PYACXX:8:2210:16482:34658/1	28384	76	0:30 28384:5 0:7
C	HWI-ST992:158:D26PYACXX:8:2315:4117:27962/1	543	101	0:27 543:5 0:33 543:1 0:1
C	HWI-ST992:158:D26PYACXX:8:2209:1833:39944/1	543	97	0:17 543:5 0:26 543:5 0:9 543:1
C	HWI-ST992:158:D26PYACXX:8:1111:9228:20445/1	590	99	0:58 54736:1 0:2 590:4
C	HWI-ST992:158:D26PYACXX:8:1213:4700:6171/1	543	101	0:50 543:5 0:12
C	HWI-ST992:158:D26PYACXX:8:2114:9419:14691/1	28384	74	0:33 28384:2 0:5
C	HWI-ST992:158:D26PYACXX:8:2212:6554:7632/1	543	101	0:6 543:5 0:56
C	HWI-ST992:158:D26PYACXX:8:2115:14040:95998/1	75385	101	0:61 75385:5 0:1
C	HWI-ST992:158:D26PYACXX:8:1111:18125:98218/1	28384	48	0:1 28384:5 0:8
C	HWI-ST992:158:D26PYACXX:8:1107:8586:98571/1	543	89	543:3 0:38 543:2 0:6 543:5 0:1
C	HWI-ST992:158:D26PYACXX:8:1305:18232:66079/1	157920	50	0:15 157920:1
C	HWI-ST992:158:D26PYACXX:8:1205:11364:89528/1	543	101	0:5 543:3 0:5 543:5 0:17 543:11 0:4 543:1 0:5 543:1 0:1 543:4 0:5
C	HWI-ST992:158:D26PYACXX:8:2102:9868:25699/1	1796613	39	0:3 1796613:2
C	HWI-ST992:158:D26PYACXX:8:1301:17781:17708/1	1265350	44	0:5 1265350:1 0:4
C	HWI-ST992:158:D26PYACXX:8:2109:17063:59658/1	2	101	0:48 2:2 0:14 2:3
C	HWI-ST992:158:D26PYACXX:8:2104:15397:56270/1	1211326	101	0:42 1211326:5 0:3 1211326:4 0:2 1211326:5 0:4 1211326:1 0:1
C	HWI-ST992:158:D26PYACXX:8:2107:6750:67934/2	1211326	101	0:42 1211326:5 0:3 1211326:4 0:11 1211326:2
C	HWI-ST992:158:D26PYACXX:8:2307:18896:53038/1	157920	54	0:8 157920:5 0:7
C	HWI-ST992:158:D26PYACXX:8:2113:19232:89810/1	526973	101	0:50 526973:4 0:13
C	HWI-ST992:158:D26PYACXX:8:1312:17932:57884/2	1211326	101	0:24 1211326:2 0:37 1211326:4
C	HWI-ST992:158:D26PYACXX:8:2307:15331:34070/2	1912216	101	0:14 2:1 0:12 2:1 0:14 2:7 0:13 1912216:5
C	HWI-ST992:158:D26PYACXX:8:2113:4694:83404/2	131567	101	0:37 131567:5 0:25
C	HWI-ST992:158:D26PYACXX:8:2209:19067:50701/2	131567	101	0:37 131567:5 0:25
C	HWI-ST992:158:D26PYACXX:8:2302:11969:38655/1	131567	101	0:37 131567:5 0:25
C	HWI-ST992:158:D26PYACXX:8:2302:11462:97405/2	131567	101	0:37 131567:5 0:25
C	HWI-ST992:158:D26PYACXX:8:1215:5928:13923/1	28384	55	0:13 28384:2 0:5 29382:1
C	HWI-ST992:158:D26PYACXX:8:2312:2128:64126/1	2	101	0:5 2:5 0:17 2:5 0:14 2:2 0:13 2:5 0:1
C	HWI-ST992:158:D26PYACXX:8:2313:7857:8339/1	2	101	2:5 0:5 2:2 0:11 2:2 0:1 2:5 0:3 2:5 0:11 2:2 0:7 2:4 0:4
C	HWI-ST992:158:D26PYACXX:8:2306:14732:95099/1	1710	55	0:9 1710:2 0:10
C	HWI-ST992:158:D26PYACXX:8:1309:8000:79558/1	543	98	0:4 543:2 0:21 543:5 0:32
C	HWI-ST992:158:D26PYACXX:8:2306:5278:43221/1	543	101	0:3 543:1 0:16 543:5 0:1 543:1 0:17 543:5 0:18
C	HWI-ST992:158:D26PYACXX:8:1212:9953:5317/1	526973	94	0:2 526973:1 0:1 526973:2 0:16 526973:1 0:16 526973:5 0:16
C	HWI-ST992:158:D26PYACXX:8:1212:7568:60134/1	28384	53	0:11 28384:2 0:5 29382:1
C	HWI-ST992:158:D26PYACXX:8:1111:17237:14870/1	2	101	0:13 2:1 0:41 2:6 0:6
C	HWI-ST992:158:D26PYACXX:8:2113:17772:13306/1	543	41	0:3 543:3 0:1
C	HWI-ST992:158:D26PYACXX:8:2111:15385:77275/1	28384	59	0:12 28384:5 0:8
C	HWI-ST992:158:D26PYACXX:8:1306:18058:36647/1	28384	73	0:33 28384:2 0:4
C	HWI-ST992:158:D26PYACXX:8:1211:18243:58778/1	526973	101	0:28 526973:1 0:8 526973:2 0:8 526973:3 0:17
C	HWI-ST992:158:D26PYACXX:8:1112:17227:52744/1	28384	46	28384:4 0:8
C	HWI-ST992:158:D26PYACXX:8:2311:18005:89307/1	1239	101	0:21 1239:1 0:9 1491:2 0:9 1239:5 0:1 1239:3 0:16
C	HWI-ST992:158:D26PYACXX:8:1311:8627:74988/1	1710	94	0:7 1710:4 0:8 157920:4 0:12 2:5 0:14 157920:6
C	HWI-ST992:158:D26PYACXX:8:2103:17734:36348/1	157920	54	0:14 157920:6
C	HWI-ST992:158:D26PYACXX:8:1107:11998:46187/1	1710	59	0:2 157920:6 0:7 1710:2 0:8
C	HWI-ST992:158:D26PYACXX:8:2210:3234:72710/2	1496	101	0:49 1496:5 0:13
C	HWI-ST992:158:D26PYACXX:8:1206:2761:99842/1	28095	36	28095:2
C	HWI-ST992:158:D26PYACXX:8:2104:9173:44784/1	1760	36	1760:2
C	HWI-ST992:158:D26PYACXX:8:1108:6262:39927/1	85006	65	0:19 85006:2 0:10
C	HWI-ST992:158:D26PYACXX:8:2114:17429:67256/1	543	45	0:7 543:4
C	HWI-ST992:158:D26PYACXX:8:1304:9502:46351/1	543	56	0:1 543:2 0:19
C	HWI-ST992:158:D26PYACXX:8:2313:6105:28458/1	543	48	0:12 543:2
C	HWI-ST992:158:D26PYACXX:8:2313:10857:83709/1	693444	101	0:11 693444:4 0:52
C	HWI-ST992:158:D26PYACXX:8:2109:1509:69545/2	693444	101	0:21 693444:4 0:42
C	HWI-ST992:158:D26PYACXX:8:2115:5800:83297/1	693444	101	0:21 693444:4 0:42
C	HWI-ST992:158:D26PYACXX:8:2103:13892:24483/1	543	101	0:18 543:3 0:24 543:1 0:5 543:5 0:11
C	HWI-ST992:158:D26PYACXX:8:1215:11408:87840/1	1239	88	0:10 1239:3 0:6 1239:11 0:23 1239:1
C	HWI-ST992:158:D26PYACXX:8:2310:7875:35252/1	543	56	543:2 0:3 543:5 0:12
C	HWI-ST992:158:D26PYACXX:8:1312:3480:11464/1	543	80	0:2 543:4 0:26 543:3 0:5 543:5 0:1
C	HWI-ST992:158:D26PYACXX:8:1308:9603:3336/1	543	101	0:2 2:2 0:5 2:4 0:9 2:5 0:24 543:5 0:11
C	HWI-ST992:158:D26PYACXX:8:2306:9621:12906/1	157920	72	0:6 157920:5 0:27
C	HWI-ST992:158:D26PYACXX:8:2111:6887:91005/1	543	101	0:13 543:4 0:2 543:2 0:1 543:5 0:27 543:2 0:11
C	HWI-ST992:158:D26PYACXX:8:2210:19007:77983/1	543	66	0:19 543:6 0:7
C	HWI-ST992:158:D26PYACXX:8:2315:15535:93237/1	543	99	543:2 0:14 543:1 0:4 91347:3 0:22 543:1 0:16 543:2
C	HWI-ST992:158:D26PYACXX:8:2310:14276:20100/1	91347	94	0:31 91347:5 0:24
C	HWI-ST992:158:D26PYACXX:8:1201:3437:66893/1	543	101	0:10 543:5 0:18 543:4 0:28 91347:2
C	HWI-ST992:158:D26PYACXX:8:1106:8561:6111/1	28384	51	0:4 28384:5 0:8
C	HWI-ST992:158:D26PYACXX:8:1204:1850:82814/1	1710	44	0:5 1710:1 0:4
C	HWI-ST992:158:D26PYACXX:8:2309:15939:81647/1	157920	71	0:16 157920:7 0:14
C	HWI-ST992:158:D26PYACXX:8:1308:17085:37328/1	428406	101	48736:1 0:8 428406:4 0:35 428406:1 0:18
C	HWI-ST992:158:D26PYACXX:8:1309:19108:40683/1	543	101	0:4 543:2 0:7 543:1 0:5 543:1 0:5 543:1 0:19 543:1 0:6 543:4 0:11
C	HWI-ST992:158:D26PYACXX:8:2309:16767:71608/1	85006	90	0:6 157920:2 0:22 2483799:3 0:19 1710:1 0:3
C	HWI-ST992:158:D26PYACXX:8:2205:12237:88363/1	543	89	0:23 543:5 0:27
C	HWI-ST992:158:D26PYACXX:8:1312:9594:62089/1	543	100	0:59 543:6 0:1
C	HWI-ST992:158:D26PYACXX:8:1213:13530:30945/2	1282	101	0:25 1282:5 0:37
C	HWI-ST992:158:D26PYACXX:8:1206:2430:32924/1	28384	84	0:35 28384:1 0:1 28384:5 0:8
C	HWI-ST992:158:D26PYACXX:8:1110:10602:90263/1	526973	101	526973:5 0:2 2:3 0:10 526973:7 0:2 526973:5 0:19 526973:5 0:3 526973:3 0:3
C	HWI-ST992:158:D26PYACXX:8:2114:19954:51263/1	28384	51	0:2 28384:1 0:14
C	HWI-ST992:158:D26PYACXX:8:2208:3720:65461/1	1396	101	0:10 1396:1 0:13 1396:2 0:7 1396:5 0:20 1396:2 0:7
C	HWI-ST992:158:D26PYACXX:8:2208:20104:9132/1	1236	95	0:2 1236:1 0:3 1236:5 0:38 2:5 0:7
C	HWI-ST992:158:D26PYACXX:8:1311:17068:29252/1	1	96	0:12 28384:2 0:5 29382:2 0:41
C	HWI-ST992:158:D26PYACXX:8:1205:7174:63152/1	1710	69	0:2 1710:4 0:10 1710:5 0:14
C	HWI-ST992:158:D26PYACXX:8:2104:12136:18522/1	1	52	0:9 28384:2 0:5 29382:2
C	HWI-ST992:158:D26PYACXX:8:2210:14386:91506/1	543	71	0:14 543:4 0:19
C	HWI-ST992:158:D26PYACXX:8:2108:15746:26723/1	543	101	0:14 543:5 0:48
C	HWI-ST992:158:D26PYACXX:8:2307:18375:29514/1	157920	101	0:2 157920:5 0:1 157920:5 0:17 157920:1 0:36
C	HWI-ST992:158:D26PYACXX:8:2311:17392:46589/1	28384	80	0:33 28384:6 0:7
C	HWI-ST992:158:D26PYACXX:8:1104:8653:100701/1	157920	69	0:12 157920:1 0:20 157920:2
C	HWI-ST992:158:D26PYACXX:8:1112:2604:61903/1	526973	75	0:3 526973:5 0:8 526973:4 0:21
C	HWI-ST992:158:D26PYACXX:8:2109:13931:70005/1	28384	45	28384:5 0:6
C	HWI-ST992:158:D26PYACXX:8:2307:18257:12416/1	543	99	0:10 624:3 0:7 543:2 0:12 543:1 0:18 543:2 0:10
C	HWI-ST992:158:D26PYACXX:8:2106:7016:8938/1	543	97	0:4 543:1 0:14 543:5 0:39
C	HWI-ST992:158:D26PYACXX:8:1309:11572:99809/1	28384	55	0:8 28384:5 0:8
C	HWI-ST992:158:D26PYACXX:8:2209:1643:89131/1	543	101	0:54 543:6 0:7
C	HWI-ST992:158:D26PYACXX:8:2104:12048:84105/1	543	74	0:3 543:2 0:35
C	HWI-ST992:158:D26PYACXX:8:2203:17565:34227/1	157920	90	0:39 157920:2 0:8 157920:7
C	HWI-ST992:158:D26PYACXX:8:2308:10524:57750/1	543	49	0:4 543:4 0:7
C	HWI-ST992:158:D26PYACXX:8:2109:11886:51016/1	157920	86	0:28 157920:5 0:7 157920:9 0:3
C	HWI-ST992:158:D26PYACXX:8:1106:12652:28714/1	1236	66	0:6 1236:5 0:5 1236:3 0:8 1224:2 0:3
C	HWI-ST992:158:D26PYACXX:8:2103:15068:5399/1	157920	101	0:58 157920:5 0:4
C	HWI-ST992:158:D26PYACXX:8:2304:9580:24145/1	1	74	0:31 28384:2 0:5 29382:2
C	HWI-ST992:158:D26PYACXX:8:2308:17446:22570/1	1239	101	0:1 1239:5 0:59 2:2
C	HWI-ST992:158:D26PYACXX:8:1307:18302:51197/1	157920	63	0:5 157920:5 0:19
C	HWI-ST992:158:D26PYACXX:8:1311:13645:91147/1	1	54	0:9 1:1 0:10
C	HWI-ST992:158:D26PYACXX:8:1212:4202:92025/1	1	47	0:4 28384:2 0:5 29382:2
C	HWI-ST992:158:D26PYACXX:8:1313:19317:34959/1	543	68	0:1 543:5 0:26 543:2
C	HWI-ST992:158:D26PYACXX:8:1209:12123:57844/1	1239	101	0:10 1239:5 0:23 1239:11 0:6 1239:3 0:9
C	HWI-ST992:158:D26PYACXX:8:2309:5266:97669/2	2	101	0:12 2:5 0:50
C	HWI-ST992:158:D26PYACXX:8:2308:18795:56529/1	1	92	0:26 1:1 0:5 1:1 0:1 1:5 0:7 91347:2 0:10
C	HWI-ST992:158:D26PYACXX:8:1110:10337:64454/2	1640	48	0:8 1640:5 0:1
C	HWI-ST992:158:D26PYACXX:8:1313:13862:91970/1	28384	51	0:2 28384:1 0:14
C	HWI-ST992:158:D26PYACXX:8:2209:5543:15701/1	2	101	0:2 2:6 0:1 2:1 0:8 2:3 0:7 2:1 0:17 2:1 0:20
C	HWI-ST992:158:D26PYACXX:8:1108:13778:97412/1	543	96	543:3 0:48 543:3 0:1 543:1 0:6
C	HWI-ST992:158:D26PYACXX:8:2312:5491:56488/1	1239	101	0:60 1239:5 0:2
C	HWI-ST992:158:D26PYACXX:8:1102:14553:68452/1	1211326	101	0:53 1211326:9 0:5
C	HWI-ST992:158:D26PYACXX:8:2308:15655:28968/1	1	57	0:2 1:15 0:6
C	HWI-ST992:158:D26PYACXX:8:1307:13336:96665/2	403957	56	0:12 403957:5 0:5
C	HWI-ST992:158:D26PYACXX:8:1107:13936:20169/1	543	101	0:4 543:8 0:55
C	HWI-ST992:158:D26PYACXX:8:1113:17672:21349/1	543	44	0:7 543:1 0:2
C	HWI-ST992:158:D26PYACXX:8:2109:14597:21912/1	543	84	0:25 543:3 0:22
C	HWI-ST992:158:D26PYACXX:8:2215:4116:97406/1	543	101	0:21 543:5 0:1 543:5 0:7 543:10 0:18
C	HWI-ST992:158:D26PYACXX:8:2112:2246:23741/1	1385	101	0:36 1385:7 0:5 1385:4 0:15
C	HWI-ST992:158:D26PYACXX:8:2206:4919:38509/1	28384	69	0:29 28384:2 0:4
C	HWI-ST992:158:D26PYACXX:8:2214:3039:37799/1	543	101	0:45 543:1 0:1 543:4 0:16
C	HWI-ST992:158:D26PYACXX:8:2110:9140:50363/1	157920	98	0:4 157920:1 0:7 157920:1 0:26 157920:5 0:7 157920:2 0:10 157920:1
C	HWI-ST992:158:D26PYACXX:8:1114:6756:76560/1	543	96	0:15 543:2 0:5 543:1 0:3 543:5 0:25 543:2 0:2 543:2
C	HWI-ST992:158:D26PYACXX:8:1305:11879:78612/1	543	52	0:12 543:6
C	HWI-ST992:158:D26PYACXX:8:2206:11622:98740/1	543	99	0:4 543:5 0:2 543:5 0:11 543:2 0:2 543:5 0:29
C	HWI-ST992:158:D26PYACXX:8:1304:16671:94538/1	1211326	101	0:26 1211326:5 0:6 1211326:3 0:27
C	HWI-ST992:158:D26PYACXX:8:1304:4565:46020/1	543	94	0:11 543:4 0:8 543:5 0:15 91347:1 0:16
C	HWI-ST992:158:D26PYACXX:8:2313:12368:63682/1	1239	101	0:22 1239:4 0:7 1239:5 0:29
C	HWI-ST992:158:D26PYACXX:8:1107:18542:55670/1	526973	101	0:16 526973:3 0:15 526973:5 0:9 526973:5 0:10 526973:4
C	HWI-ST992:158:D26PYACXX:8:2310:12265:38810/1	543	101	0:3 543:2 0:24 543:1 0:18 1:3 0:6 543:1 1:5 0:4
C	HWI-ST992:158:D26PYACXX:8:2215:11906:11952/1	28384	63	0:23 28384:5 0:1
C	HWI-ST992:158:D26PYACXX:8:2112:8091:66892/1	543	62	0:2 543:3 0:3 543:5 0:15
C	HWI-ST992:158:D26PYACXX:8:2114:10333:17763/1	526973	94	0:24 526973:5 0:31
C	HWI-ST992:158:D26PYACXX:8:1113:8320:37277/1	157920	87	0:44 157920:3 0:3 85006:3
C	HWI-ST992:158:D26PYACXX:8:1314:17533:26257/1	1	79	0:9 1:1 0:13 1:5 0:2 1:1 0:5 1:2 0:7
C	HWI-ST992:158:D26PYACXX:8:2107:14967:21984/1	543	80	0:7 543:5 0:34
C	HWI-ST992:158:D26PYACXX:8:1211:3476:93487/1	543	89	0:13 543:4 0:38
C	HWI-ST992:158:D26PYACXX:8:2215:9832:29207/1	543	101	0:1 543:3 0:18 543:5 0:2 543:4 0:34
C	HWI-ST992:158:D26PYACXX:8:2116:16868:35428/1	1239	101	0:31 1239:9 0:27
C	HWI-ST992:158:D26PYACXX:8:2105:13742:8649/1	543	101	0:24 543:5 0:21 543:3 0:13 543:1
C	HWI-ST992:158:D26PYACXX:8:2305:5553:9169/1	1279	101	0:62 1279:5
C	HWI-ST992:158:D26PYACXX:8:2115:8573:48616/1	157920	51	0:6 157920:1 0:10
C	HWI-ST992:158:D26PYACXX:8:2113:16747:18040/1	157920	52	157920:3 0:15
C	HWI-ST992:158:D26PYACXX:8:1110:8480:97181/1	526973	101	0:32 526973:3 0:15 526973:3 0:3 526973:5 0:4 526973:2
C	HWI-ST992:158:D26PYACXX:8:2206:3615:50987/1	543	90	543:9 0:9 543:4 0:34
C	HWI-ST992:158:D26PYACXX:8:2208:4931:100961/1	28384	71	0:31 28384:2 0:4
C	HWI-ST992:158:D26PYACXX:8:1114:14539:61073/1	543	44	0:3 543:4 0:3
C	HWI-ST992:158:D26PYACXX:8:1213:10557:50185/1	543	67	0:7 543:2 0:24
C	HWI-ST992:158:D26PYACXX:8:2205:6635:58582/1	526973	44	0:9 526973:1
C	HWI-ST992:158:D26PYACXX:8:1209:7429:67598/1	157920	97	0:2 157920:1 0:6 157920:4 0:5 157920:5 0:40
C	HWI-ST992:158:D26PYACXX:8:2111:6424:10935/1	28384	68	0:24 28384:5 0:5
C	HWI-ST992:158:D26PYACXX:8:2210:1542:78149/1	543	93	0:23 543:5 0:31
C	HWI-ST992:158:D26PYACXX:8:2211:17167:43272/1	28384	71	0:29 28384:2 0:5 29382:1
C	HWI-ST992:158:D26PYACXX:8:2205:20742:47402/1	157920	58	0:9 157920:5 0:1 85006:4 0:5
C	HWI-ST992:158:D26PYACXX:8:2310:12410:72454/1	543	101	543:3 0:21 543:2 0:5 543:5 0:9 543:2 0:20
C	HWI-ST992:158:D26PYACXX:8:1304:21298:43400/1	28384	49	0:9 28384:2 0:4
C	HWI-ST992:158:D26PYACXX:8:2315:14817:78940/1	2	101	0:11 2:5 0:5 2:2 0:11 2:2 0:1 2:5 0:3 2:5 0:11 2:2 0:4
C	HWI-ST992:158:D26PYACXX:8:2111:12127:5164/1	543	48	0:2 543:2 0:5 543:5
C	HWI-ST992:158:D26PYACXX:8:2212:6254:83572/1	1	84	0:42 28384:2 0:5 29382:1
C	HWI-ST992:158:D26PYACXX:8:2315:16949:50941/1	1922217	101	0:22 1922217:5 0:40
C	HWI-ST992:158:D26PYACXX:8:2306:9253:32566/1	543	101	543:5 0:47 543:5 0:10
C	HWI-ST992:158:D26PYACXX:8:1110:12494:49133/1	1911104	91	0:37 1911104:5 0:15
C	HWI-ST992:158:D26PYACXX:8:2103:12823:90566/1	543	101	0:10 543:2 0:17 543:5 0:33
C	HWI-ST992:158:D26PYACXX:8:1303:10263:75940/2	746697	54	0:11 746697:5 0:4
C	HWI-ST992:158:D26PYACXX:8:2113:5032:38406/1	1641165	101	0:61 1641165:5 0:1
C	HWI-ST992:158:D26PYACXX:8:2213:3220:60195/1	28384	53	0:4 28384:1 0:14
C	HWI-ST992:158:D26PYACXX:8:1106:13577:48585/1	85006	101	0:2 85006:8 0:9 85006:1 0:3 1760:5 0:1 1760:2 0:34 131567:1 0:1
C	HWI-ST992:158:D26PYACXX:8:1213:1256:76160/1	543	90	0:23 543:5 0:15 543:2 0:11
C	HWI-ST992:158:D26PYACXX:8:1311:13244:58447/1	543	83	543:1 0:20 543:3 0:8 543:1 0:7 543:5 0:3 543:1
C	HWI-ST992:158:D26PYACXX:8:1206:6279:20898/2	2576891	47	0:7 2576891:1 0:5
C	HWI-ST992:158:D26PYACXX:8:1115:16982:16904/1	543	101	0:14 543:5 0:1 543:7 0:35 543:5
C	HWI-ST992:158:D26PYACXX:8:1301:5645:18437/1	29562	62	0:25 29562:2 0:1
C	HWI-ST992:158:D26PYACXX:8:2309:13293:59653/1	1710	58	0:12 1710:5 0:7
C	HWI-ST992:158:D26PYACXX:8:1212:2527:8330/1	1211326	101	0:4 768507:5 0:26 1211326:5 0:27
C	HWI-ST992:158:D26PYACXX:8:1308:17814:10102/1	1211326	101	0:4 768507:5 0:26 1211326:5 0:27
C	HWI-ST992:158:D26PYACXX:8:2213:14601:94857/1	453304	68	0:21 453304:2 0:11
C	HWI-ST992:158:D26PYACXX:8:1212:4383:69212/1	157920	44	0:3 157920:3 0:4
C	HWI-ST992:158:D26PYACXX:8:2215:10455:45973/1	157920	40	0:2 157920:1 0:3
C	HWI-ST992:158:D26PYACXX:8:2306:4664:25375/1	157920	101	0:11 85017:5 0:6 157920:5 0:40
C	HWI-ST992:158:D26PYACXX:8:1215:15412:40021/1	2	101	0:4 2:5 0:17 2:5 0:14 2:2 0:13 2:5 0:2
C	HWI-ST992:158:D26PYACXX:8:1109:3820:24787/1	85017	94	0:37 2:3 0:7 85017:5 0:8
C	HWI-ST992:158:D26PYACXX:8:1303:11550:82897/1	2	71	0:1 2:10 0:26
C	HWI-ST992:158:D26PYACXX:8:1309:9930:3211/1	543	101	0:1 543:5 0:61
C	HWI-ST992:158:D26PYACXX:8:1108:5034:15873/1	28384	95	0:15 28384:5 0:41
C	HWI-ST992:158:D26PYACXX:8:2115:14522:36076/1	1833	101	0:2 1833:5 0:60
C	HWI-ST992:158:D26PYACXX:8:2307:2983:13377/1	1833	101	0:2 1833:5 0:44 1833:1 0:4 1833:5 0:6
C	HWI-ST992:158:D26PYACXX:8:1101:18232:99749/1	543	58	0:4 543:2 0:18
C	HWI-ST992:158:D26PYACXX:8:2204:6535:36662/1	543	101	0:13 543:1 0:14 543:5 0:34
C	HWI-ST992:158:D26PYACXX:8:2105:2197:78843/2	857417	100	0:30 857417:4 0:14 857417:1 0:8 857417:1 0:8
C	HWI-ST992:158:D26PYACXX:8:1104:4159:35530/1	543	89	0:17 543:10 0:10 543:5 0:13
C	HWI-ST992:158:D26PYACXX:8:1315:7011:95906/1	2	101	2:2 0:1 2:5 0:3 2:5 0:11 2:2 0:7 2:4 0:27
C	HWI-ST992:158:D26PYACXX:8:2206:21019:58131/1	543	90	0:37 543:4 0:1 543:1 0:13
C	HWI-ST992:158:D26PYACXX:8:2313:8437:19523/1	157920	48	1760:4 0:8 157920:1 0:1
C	HWI-ST992:158:D26PYACXX:8:1313:9032:71851/1	157920	52	0:9 157920:4 0:5
C	HWI-ST992:158:D26PYACXX:8:2308:12759:20048/1	543	87	0:7 543:3 0:17 543:5 0:9 543:5 0:7
C	HWI-ST992:158:D26PYACXX:8:2110:10043:75566/1	543	66	0:5 543:2 0:25
C	HWI-ST992:158:D26PYACXX:8:1214:17065:23926/1	29382	36	29382:2
C	HWI-ST992:158:D26PYACXX:8:1107:15029:60612/1	526973	101	0:4 526973:3 0:3 526973:1 0:22 526973:1 0:7 526973:2 0:24
C	HWI-ST992:158:D26PYACXX:8:1305:19342:77883/1	543	98	0:31 543:5 0:28
C	HWI-ST992:158:D26PYACXX:8:1211:18164:47419/1	28384	54	0:11 28384:1 0:8
C	HWI-ST992:158:D26PYACXX:8:1314:8219:67902/1	543	101	0:57 543:4 0:5 543:1
C	HWI-ST992:158:D26PYACXX:8:1309:8280:37211/1	1911104	101	0:11 1911104:3 0:7 1911104:5 0:41
C	HWI-ST992:158:D26PYACXX:8:2305:14965:42030/1	526973	101	0:1 526973:5 0:58 526973:3
C	HWI-ST992:158:D26PYACXX:8:1308:18088:39770/1	91347	48	0:8 91347:5 0:1
C	HWI-ST992:158:D26PYACXX:8:2313:10971:4065/1	157920	56	0:7 157920:3 0:12
C	HWI-ST992:158:D26PYACXX:8:1304:1616:88679/1	157920	61	0:10 157920:5 0:4 157920:1 0:7
C	HWI-ST992:158:D26PYACXX:8:2306:9353:33189/1	543	100	0:24 543:5 0:4 543:2 0:11 543:5 0:2 543:5 0:8
C	HWI-ST992:158:D26PYACXX:8:2316:5814:29865/1	712270	101	546160:4 0:10 712270:5 0:48
C	HWI-ST992:158:D26PYACXX:8:1113:9933:49967/1	356	101	0:3 356:5 0:4 2220096:1 0:54
C	HWI-ST992:158:D26PYACXX:8:1111:16579:100484/1	543	101	0:1 543:4 0:2 543:5 0:55
C	HWI-ST992:158:D26PYACXX:8:2102:11773:89723/2	41297	101	0:9 41297:4 0:5 41297:6 0:20 41297:4 0:1 41297:5 0:13
C	HWI-ST992:158:D26PYACXX:8:2305:3790:58025/2	41297	101	0:9 41297:4 0:5 41297:6 0:20 41297:4 0:1 41297:5 0:13
C	HWI-ST992:158:D26PYACXX:8:1108:12510:70058/1	543	101	0:12 543:5 0:5 543:1 0:7 543:1 0:29 543:1 0:6
C	HWI-ST992:158:D26PYACXX:8:2309:7071:48598/1	543	101	0:49 543:5 0:13
C	HWI-ST992:158:D26PYACXX:8:2309:16937:9003/1	91347	101	0:1 91347:1 0:5 543:1 0:42 543:2 0:15
C	HWI-ST992:158:D26PYACXX:8:2310:14829:57539/1	1	56	0:13 28384:2 0:5 29382:2
C	HWI-ST992:158:D26PYACXX:8:2213:18971:26142/2	2306583	95	0:29 2306583:5 0:27
C	HWI-ST992:158:D26PYACXX:8:1212:18175:11117/1	28384	69	0:17 28384:4 0:14
C	HWI-ST992:158:D26PYACXX:8:2303:11118:53598/1	91347	101	0:11 543:2 0:5 91347:3 1236:1 0:34 543:1 0:10
C	HWI-ST992:158:D26PYACXX:8:2111:17737:66582/1	1	66	0:23 28384:2 0:5 29382:2
C	HWI-ST992:158:D26PYACXX:8:1309:8231:8727/1	157920	90	0:12 157920:2 0:10 157920:3 0:23 1760:3 0:3
C	HWI-ST992:158:D26PYACXX:8:2102:16078:100854/1	543	92	0:11 543:5 0:20 543:3 0:1 543:3 0:6 543:2 0:3 543:1 0:3
C	HWI-ST992:158:D26PYACXX:8:2108:15387:48562/1	543	101	0:5 543:5 0:12 543:3 0:25 543:2 0:15
C	HWI-ST992:158:D26PYACXX:8:1311:6489:65292/1	543	97	0:32 543:5 0:1 543:2 0:23
C	HWI-ST992:158:D26PYACXX:8:1104:17114:27232/1	157920	47	0:10 157920:1 0:2
C	HWI-ST992:158:D26PYACXX:8:1106:16681:2566/1	52771	89	0:4 52771:5 0:46
C	HWI-ST992:158:D26PYACXX:8:2308:5531:56091/1	543	101	0:37 543:3 0:8 543:4 0:4 543:3 0:8
C	HWI-ST992:158:D26PYACXX:8:2214:2292:82139/1	543	101	0:41 543:5 0:4 543:2 0:15
C	HWI-ST992:158:D26PYACXX:8:1115:3505:61280/1	543	73	0:24 543:2 0:13
C	HWI-ST992:158:D26PYACXX:8:2104:13240:91769/1	543	101	0:19 543:2 0:34 543:3 0:9
C	HWI-ST992:158:D26PYACXX:8:1311:8397:26092/1	157920	75	0:6 157920:1 0:7 157920:6 0:8 157920:6 0:7
C	HWI-ST992:158:D26PYACXX:8:1113:8854:18898/1	1	61	0:18 28384:2 0:5 29382:2
C	HWI-ST992:158:D26PYACXX:8:1208:15237:36789/1	157920	42	157920:2 0:6
C	HWI-ST992:158:D26PYACXX:8:2314:2034:13865/1	543	101	0:4 543:5 0:7 543:1 0:9 543:7 0:26 543:2 0:6
C	HWI-ST992:158:D26PYACXX:8:2310:2953:84904/1	2	65	2:4 0:8 2:1 0:7 2:5 0:2 2:2 0:2
C	HWI-ST992:158:D26PYACXX:8:1308:8529:79697/1	2	101	0:23 2:2 0:14 2:5 0:17 2:5 0:1
C	HWI-ST992:158:D26PYACXX:8:2315:9433:49044/1	157920	72	0:9 1760:1 201174:3 1760:2 0:6 157920:5 0:1 157920:2 0:9
C	HWI-ST992:158:D26PYACXX:8:2206:14336:93753/1	543	98	0:13 543:5 0:46
C	HWI-ST992:158:D26PYACXX:8:1314:9790:7907/1	157920	59	157920:2 0:23
C	HWI-ST992:158:D26PYACXX:8:1115:8487:28871/1	28384	58	0:16 28384:2 0:5 29382:1
C	HWI-ST992:158:D26PYACXX:8:2212:19339:49720/1	526973	101	0:27 526973:4 0:18 1385:4 0:5 1385:7 0:2
C	HWI-ST992:158:D26PYACXX:8:2204:8586:14858/1	2	101	2:2 0:14 2:2 0:13 2:5 0:5 2:2 0:11 2:2 0:1 2:5 0:3 2:2
C	HWI-ST992:158:D26PYACXX:8:2307:15092:84036/1	28384	58	0:13 28384:5 0:6
C	HWI-ST992:158:D26PYACXX:8:2108:16144:29462/1	1710	42	0:2 1710:4 0:2
C	HWI-ST992:158:D26PYACXX:8:1314:19403:57436/1	543	101	0:7 543:3 0:41 543:1 0:15
C	HWI-ST992:158:D26PYACXX:8:2106:9581:7034/1	543	69	0:17 543:5 0:13
C	HWI-ST992:158:D26PYACXX:8:1214:10559:33166/1	543	59	543:2 0:12 543:4 0:7
C	HWI-ST992:158:D26PYACXX:8:2305:13533:91543/1	543	101	0:5 543:5 0:57
C	HWI-ST992:158:D26PYACXX:8:1314:13459:14367/1	543	101	0:11 543:5 0:21 543:5 0:5 543:4 0:9 543:5 0:2
C	HWI-ST992:158:D26PYACXX:8:1212:10106:48399/1	28384	64	0:25 28384:2 0:3
C	HWI-ST992:158:D26PYACXX:8:1107:6264:21554/1	543	94	0:18 543:1 0:9 543:3 0:5 543:2 0:22
C	HWI-ST992:158:D26PYACXX:8:1209:3938:28113/1	157920	90	0:10 157920:9 0:23 157920:1 0:13
C	HWI-ST992:158:D26PYACXX:8:2305:14316:69646/1	543	66	0:23 543:1 0:3 543:1 0:4
C	HWI-ST992:158:D26PYACXX:8:2309:12195:77940/1	28384	54	0:8 28384:3 0:9
C	HWI-ST992:158:D26PYACXX:8:1215:21130:10283/1	28384	60	0:18 28384:2 0:5 29382:1
C	HWI-ST992:158:D26PYACXX:8:2315:13880:32097/1	543	88	0:11 543:9 0:34
C	HWI-ST992:158:D26PYACXX:8:1210:3603:31125/1	1710	46	0:5 1710:7
C	HWI-ST992:158:D26PYACXX:8:2111:17446:19075/1	28384	84	0:38 28384:5 0:7
C	HWI-ST992:158:D26PYACXX:8:1205:4188:44506/1	157920	101	0:17 157920:5 0:33 2:5 131567:2 0:5
C	HWI-ST992:158:D26PYACXX:8:2310:13085:32548/1	91347	101	0:25 543:3 0:10 91347:5 0:7 91347:4 0:2 91347:5 0:6
C	HWI-ST992:158:D26PYACXX:8:1307:1521:77131/1	1239	101	0:3 1239:4 0:9 1239:1 0:50
C	HWI-ST992:158:D26PYACXX:8:2114:18448:16999/1	543	101	0:30 543:5 0:2 543:5 0:2 543:1 0:1 543:3 0:18
C	HWI-ST992:158:D26PYACXX:8:1109:5992:87234/1	543	65	0:25 543:2 0:4
C	HWI-ST992:158:D26PYACXX:8:1106:4713:42815/1	543	96	0:10 543:1 0:15 543:2 0:6 543:2 0:7 543:1 0:18
C	HWI-ST992:158:D26PYACXX:8:2310:7610:75627/1	1827	101	0:26 1827:1 0:1 1827:6 0:19 1827:8 0:6
C	HWI-ST992:158:D26PYACXX:8:2111:12276:18978/1	2	101	0:22 2:5 0:40
C	HWI-ST992:158:D26PYACXX:8:1312:2816:25296/1	543	93	0:50 543:5 0:2 543:2
C	HWI-ST992:158:D26PYACXX:8:2305:12666:65241/1	29382	36	29382:2
C	HWI-ST992:158:D26PYACXX:8:2109:16559:89871/1	543	92	0:26 543:5 0:27
C	HWI-ST992:158:D26PYACXX:8:2313:18660:54480/1	1760	45	0:4 1760:5 0:2
C	HWI-ST992:158:D26PYACXX:8:1306:2225:10403/1	28384	64	0:18 28384:5 0:7
C	HWI-ST992:158:D26PYACXX:8:1113:3074:26256/1	157920	95	0:4 85006:5 0:21 157920:5 0:20 157920:6
C	HWI-ST992:158:D26PYACXX:8:2204:4010:55666/1	543	96	543:4 0:13 543:2 0:17 543:1 0:25
C	HWI-ST992:158:D26PYACXX:8:2312:13751:33601/1	157920	101	0:13 157920:5 0:13 157920:5 0:17 157920:9 0:5
C	HWI-ST992:158:D26PYACXX:8:2306:18997:27226/1	1760	51	1760:1 0:6 1760:5 0:5
C	HWI-ST992:158:D26PYACXX:8:2308:13562:30599/1	28384	51	0:6 28384:3 0:8
C	HWI-ST992:158:D26PYACXX:8:2111:9117:53802/1	543	86	0:41 543:5 0:6
C	HWI-ST992:158:D26PYACXX:8:2215:2187:92323/1	1834519	101	1834519:4 0:63
C	HWI-ST992:158:D26PYACXX:8:2308:12272:64858/1	85006	98	85006:3 0:2 85006:5 0:47 157920:1 0:6
C	HWI-ST992:158:D26PYACXX:8:1210:7079:89604/1	157920	89	0:33 157920:5 0:17
C	HWI-ST992:158:D26PYACXX:8:1105:8973:22421/1	157920	93	0:28 157920:1 0:13 157920:4 0:5 157920:2 85006:2 0:4
C	HWI-ST992:158:D26PYACXX:8:2305:15781:25231/1	543	81	0:41 543:6
C	HWI-ST992:158:D26PYACXX:8:1312:19545:95749/1	28384	46	0:10 28384:2
C	HWI-ST992:158:D26PYACXX:8:2109:18863:96458/1	1710	90	0:8 157920:5 0:5 1710:11 0:10 1710:2 0:15
C	HWI-ST992:158:D26PYACXX:8:2109:5341:66244/1	157920	100	0:24 157920:1 0:15 157920:4 0:22
C	HWI-ST992:158:D26PYACXX:8:2210:9494:89206/1	49546	101	0:1 49546:5 0:38 49546:9 0:12 49546:2
C	HWI-ST992:158:D26PYACXX:8:2305:6557:22214/1	1710	75	0:6 1710:1 0:12 1710:4 0:15 157920:1 0:2
C	HWI-ST992:158:D26PYACXX:8:2309:11291:48052/1	157920	85	0:25 157920:1 0:21 157920:4
C	HWI-ST992:158:D26PYACXX:8:1304:15111:73264/1	543	95	0:5 543:5 0:14 543:5 0:13 543:8 0:2 543:3 0:6
C	HWI-ST992:158:D26PYACXX:8:1208:15346:79463/1	28384	48	0:1 28384:1 0:12
C	HWI-ST992:158:D26PYACXX:8:2313:10081:72409/1	28384	46	0:2 28384:2 0:8
C	HWI-ST992:158:D26PYACXX:8:2209:19604:21926/1	2711215	101	0:8 2711215:5 0:6 2711215:5 0:17 204457:5 0:21
C	HWI-ST992:158:D26PYACXX:8:2212:3493:54560/1	543	63	0:14 543:5 0:10
C	HWI-ST992:158:D26PYACXX:8:1112:14290:84771/1	526973	56	526973:5 0:17
C	HWI-ST992:158:D26PYACXX:8:1109:14369:8061/1	28384	64	0:19 28384:5 0:6
C	HWI-ST992:158:D26PYACXX:8:1108:1833:7465/1	543	50	0:13 543:3
C	HWI-ST992:158:D26PYACXX:8:1111:10009:89900/1	28384	61	0:18 28384:5 0:4
C	HWI-ST992:158:D26PYACXX:8:1215:16449:14729/1	1280	101	0:10 131567:5 0:12 1280:7 0:33
C	HWI-ST992:158:D26PYACXX:8:2107:18959:60959/1	543	101	0:5 1236:1 0:12 543:2 91347:2 0:6 91347:1 0:35 543:3
C	HWI-ST992:158:D26PYACXX:8:2107:17664:59670/1	526973	101	0:58 526973:4 0:5
C	HWI-ST992:158:D26PYACXX:8:1310:5146:68834/1	1827	101	0:1 1827:2 0:21 1827:2 0:31 1827:5 0:5
C	HWI-ST992:158:D26PYACXX:8:2103:10131:99339/1	1827	101	0:24 1827:2 0:31 1827:5 0:5
C	HWI-ST992:158:D26PYACXX:8:1116:7161:22577/1	543	101	0:2 543:2 0:1 543:5 0:21 543:2 0:27 543:5 0:2
C	HWI-ST992:158:D26PYACXX:8:2213:3348:32588/1	543	101	0:52 543:5 0:10
C	HWI-ST992:158:D26PYACXX:8:2313:12522:83164/1	543	45	0:2 543:2 0:3 543:4
[truncated: 417,976 more rows]
