# Supplementary material for: Microbiota composition data of imago and larval stage of the anhydrobiotic midge
Source: Data Brief. 2020 Nov 18;33:106527. doi: 10.1016/j.dib.2020.106527 (PMC7689402; doi:10.1016/j.dib.2020.106527)
Supplement: Supplementary file 5 [file mmc5.zip › mmc5/file_for_krona_visualisation_of_larvae.fig3.kraken]

C	HWUSI-EAS1631:75:FC:8:46:17160:8936/2	1561	101	0:44 1561:5 0:18
C	HWUSI-EAS1631:75:FC:8:104:15580:12500/1	1	101	0:6 28384:2 0:2 28384:1 0:27 29382:1 0:24 A:4
C	HWUSI-EAS1631:75:FC:8:80:10939:5512/2	976	101	0:30 976:6 0:8 976:5 0:5 976:2 0:11
C	HWUSI-EAS1631:75:FC:7:36:1225:21096/2	635013	101	0:17 635013:5 0:45
C	HWUSI-EAS1631:75:FC:8:117:16254:9139/2	1	101	0:11 1:5 0:3 1:3 0:45
C	HWUSI-EAS1631:75:FC:7:100:11557:1602/1	1485	101	0:22 1485:5 0:40
C	HWUSI-EAS1631:75:FC:7:59:17774:16018/2	1485	101	0:58 1485:5 0:4
C	HWUSI-EAS1631:75:FC:7:118:18352:18822/2	61434	101	0:24 61434:5 0:38
C	HWUSI-EAS1631:75:FC:7:17:9446:16261/2	1	101	0:11 1:5 0:3 1:3 0:45
C	HWUSI-EAS1631:75:FC:7:28:4529:10349/2	208479	101	0:28 208479:5 0:34
C	HWUSI-EAS1631:75:FC:8:78:13261:17044/1	1	101	0:6 28384:2 0:2 28384:1 0:27 29382:1 0:28
C	HWUSI-EAS1631:75:FC:7:41:7535:16603/1	1	101	0:6 28384:2 0:2 28384:1 0:27 29382:1 0:28
C	HWUSI-EAS1631:75:FC:8:26:2408:7948/1	1	101	0:6 28384:2 0:2 28384:1 0:27 29382:1 0:28
C	HWUSI-EAS1631:75:FC:8:19:1424:17762/1	1	101	0:6 28384:2 0:2 28384:1 0:27 29382:1 0:28
C	HWUSI-EAS1631:75:FC:8:48:14836:16967/2	779	101	0:28 779:5 0:34
C	HWUSI-EAS1631:75:FC:7:94:5349:7749/2	1561	101	0:16 1561:4 0:47
C	HWUSI-EAS1631:75:FC:7:96:9538:20455/2	743971	101	0:52 743971:4 0:11
C	HWUSI-EAS1631:75:FC:7:44:2225:15875/2	1	101	0:11 1:5 0:3 1:3 0:45
C	HWUSI-EAS1631:75:FC:8:101:1277:4556/2	1847728	101	0:53 1847728:5 0:9
C	HWUSI-EAS1631:75:FC:8:39:10499:16504/2	1496	101	0:63 1496:4
C	HWUSI-EAS1631:75:FC:8:39:10503:16531/2	1496	101	0:63 1496:4
C	HWUSI-EAS1631:75:FC:8:51:2393:13484/1	1	101	0:6 28384:2 0:2 28384:1 0:27 29382:1 0:28
C	HWUSI-EAS1631:75:FC:8:42:7119:2164/2	326522	101	0:43 326522:4 0:20
C	HWUSI-EAS1631:75:FC:7:101:9248:15990/2	2697019	101	0:63 2697019:4
C	HWUSI-EAS1631:75:FC:8:98:16276:21095/1	47466	101	0:22 47466:5 0:40
C	HWUSI-EAS1631:75:FC:8:49:12581:9848/2	765952	101	0:6 765952:5 0:56
C	HWUSI-EAS1631:75:FC:7:18:2225:18521/2	2005885	101	0:22 2005885:5 0:40
C	HWUSI-EAS1631:75:FC:7:52:18338:15406/2	1940789	101	0:47 1940789:5 0:15
C	HWUSI-EAS1631:75:FC:7:2:10949:3521/2	1	101	0:11 1:5 0:51
C	HWUSI-EAS1631:75:FC:8:120:7235:8817/2	1478	101	0:35 1478:5 0:27
C	HWUSI-EAS1631:75:FC:8:41:11901:2126/2	1233873	101	0:3 1233873:5 0:59
C	HWUSI-EAS1631:75:FC:8:36:14798:12651/1	2079791	101	0:53 2079791:4 0:10
C	HWUSI-EAS1631:75:FC:7:87:8484:11670/2	116090	101	0:34 116090:5 0:28
C	HWUSI-EAS1631:75:FC:7:90:13120:18387/2	302409	101	0:48 302409:4 0:15
C	HWUSI-EAS1631:75:FC:7:5:4514:8558/2	1	101	0:11 1:5 0:3 1:3 0:45
C	HWUSI-EAS1631:75:FC:7:13:9441:9441/2	1	101	0:11 1:5 0:3 1:3 0:45
C	HWUSI-EAS1631:75:FC:7:76:6434:15360/2	2630218	101	0:36 2630218:5 0:26
C	HWUSI-EAS1631:75:FC:7:110:18831:14184/2	697329	101	0:27 697329:4 0:36
C	HWUSI-EAS1631:75:FC:7:29:3889:5402/2	1	101	0:11 1:3 0:5 1:3 0:45
C	HWUSI-EAS1631:75:FC:7:38:17427:14203/2	1	101	0:11 1:5 0:3 1:3 0:45
C	HWUSI-EAS1631:75:FC:7:117:8141:4390/2	568817	101	0:37 568817:5 0:25
C	HWUSI-EAS1631:75:FC:7:13:7360:6907/1	1	101	0:6 28384:2 0:2 28384:1 0:27 29382:1 0:28
C	HWUSI-EAS1631:75:FC:7:51:7166:6331/1	1	101	0:6 28384:2 0:2 28384:1 0:27 29382:1 0:28
C	HWUSI-EAS1631:75:FC:8:52:10380:19236/1	28384	101	0:6 28384:2 0:2 28384:2 0:55
C	HWUSI-EAS1631:75:FC:7:102:15238:20815/2	98794	101	0:14 98794:5 0:48
C	HWUSI-EAS1631:75:FC:8:118:11643:19722/2	317936	101	0:36 291272:4 0:1 317936:5 0:21
C	HWUSI-EAS1631:75:FC:8:88:16543:3206/2	1353976	101	0:1 1353976:5 0:61
C	HWUSI-EAS1631:75:FC:7:111:7919:3219/2	1	101	0:11 1:5 0:3 1:3 0:45
C	HWUSI-EAS1631:75:FC:8:30:13139:20113/2	2506420	101	0:36 2506420:5 0:26
C	HWUSI-EAS1631:75:FC:7:81:7854:9494/2	2497325	101	2497325:4 0:63
C	HWUSI-EAS1631:75:FC:8:73:13974:20060/2	1360	101	0:53 1360:5 0:9
C	HWUSI-EAS1631:75:FC:7:54:8836:13748/2	583358	101	0:47 583358:5 0:15
C	HWUSI-EAS1631:75:FC:8:11:5320:13477/1	1	101	0:22 28384:2 0:2 28384:1 0:27 29382:1 0:12
C	HWUSI-EAS1631:75:FC:8:16:14528:5066/2	2	101	0:19 2:3 0:17 1824:1 0:27
C	HWUSI-EAS1631:75:FC:8:16:2071:13799/1	1	101	0:1 28384:3 0:33 29382:1 0:29
C	HWUSI-EAS1631:75:FC:8:28:17323:20114/1	592316	101	0:17 592316:5 0:45
C	HWUSI-EAS1631:75:FC:7:96:9060:5770/1	1	101	0:6 28384:2 0:2 28384:1 0:27 29382:1 0:28
C	HWUSI-EAS1631:75:FC:7:115:3064:8837/2	1	101	0:11 1:5 0:3 1:3 0:45
C	HWUSI-EAS1631:75:FC:8:14:2430:17843/1	1	101	0:6 28384:2 0:2 28384:1 0:27 29382:1 0:28
C	HWUSI-EAS1631:75:FC:7:55:15593:14890/2	1141660	101	0:40 1141660:5 0:22
C	HWUSI-EAS1631:75:FC:7:56:3945:3633/2	253	101	0:53 253:5 0:9
C	HWUSI-EAS1631:75:FC:7:17:10965:6936/1	1	101	0:6 28384:2 0:2 28384:1 0:27 29382:1 0:28
C	HWUSI-EAS1631:75:FC:7:57:5111:10546/2	1323375	101	0:25 1323375:5 0:37
C	HWUSI-EAS1631:75:FC:7:100:11839:4391/2	497	101	0:7 497:3 0:26 497:2 0:29
C	HWUSI-EAS1631:75:FC:7:72:8992:19188/1	1	101	0:5 28384:2 0:2 28384:1 0:27 29382:1 0:29
C	HWUSI-EAS1631:75:FC:8:61:14849:19656/2	265959	101	0:5 265959:5 0:57
C	HWUSI-EAS1631:75:FC:7:120:18602:8365/1	1	101	0:6 28384:2 0:2 28384:1 0:27 29382:1 0:28
C	HWUSI-EAS1631:75:FC:7:80:11338:16596/2	1288971	101	0:30 1288971:5 0:32
C	HWUSI-EAS1631:75:FC:8:109:1725:13299/2	394958	101	0:17 394958:5 0:45
C	HWUSI-EAS1631:75:FC:8:105:19515:15520/2	33970	101	0:2 33970:5 0:60
C	HWUSI-EAS1631:75:FC:7:54:7545:7823/1	755178	101	0:26 755178:5 0:36
C	HWUSI-EAS1631:75:FC:7:79:10623:5662/1	1267423	101	0:20 1267423:5 0:42
C	HWUSI-EAS1631:75:FC:7:79:10634:5679/1	1267423	101	0:20 1267423:5 0:42
C	HWUSI-EAS1631:75:FC:8:40:2808:18574/2	28135	101	0:47 28135:4 0:16
C	HWUSI-EAS1631:75:FC:7:64:10186:6395/2	86661	101	0:52 86661:5 0:10
C	HWUSI-EAS1631:75:FC:8:44:8789:20170/1	1	101	0:6 28384:2 0:2 28384:1 0:27 29382:1 0:28
C	HWUSI-EAS1631:75:FC:8:46:2346:19813/1	1	101	0:25 28384:2 0:2 28384:1 0:27 29382:1 0:9
C	HWUSI-EAS1631:75:FC:8:15:13841:5879/1	363852	101	0:58 363852:5 0:4
C	HWUSI-EAS1631:75:FC:8:106:19676:19667/2	856	101	0:40 856:5 0:22
C	HWUSI-EAS1631:75:FC:8:30:8691:14631/1	1	101	0:6 28384:2 0:2 28384:1 0:27 29382:1 0:28
C	HWUSI-EAS1631:75:FC:7:44:13604:11155/2	1121267	101	0:32 1121267:5 0:30
C	HWUSI-EAS1631:75:FC:8:7:14123:11881/1	1	101	0:6 28384:2 0:2 28384:1 0:27 29382:1 0:28
C	HWUSI-EAS1631:75:FC:7:14:13402:17532/2	1291742	101	0:14 1291742:5 0:48
C	HWUSI-EAS1631:75:FC:7:41:10544:14726/1	2120	101	0:37 2120:5 0:25
C	HWUSI-EAS1631:75:FC:7:104:18058:18356/2	2120	101	0:34 2120:5 0:28
C	HWUSI-EAS1631:75:FC:8:23:8102:12387/2	1	101	0:11 1:5 0:3 1:3 0:45
C	HWUSI-EAS1631:75:FC:8:21:18197:16993/2	1196095	101	0:40 1196095:5 0:22
C	HWUSI-EAS1631:75:FC:8:62:13809:4342/2	2	101	0:50 216934:5 0:6 1936003:5 0:1
C	HWUSI-EAS1631:75:FC:7:103:3974:15977/2	1485	101	0:3 1485:4 0:60
C	HWUSI-EAS1631:75:FC:8:46:2737:13025/2	1632864	101	0:45 1632864:5 0:17
C	HWUSI-EAS1631:75:FC:8:97:18422:12836/2	562	101	0:36 562:5 0:26
C	HWUSI-EAS1631:75:FC:8:10:12506:16504/1	1	101	0:6 28384:2 0:2 28384:1 0:27 29382:1 0:28
C	HWUSI-EAS1631:75:FC:7:96:3041:18024/1	28384	101	0:6 28384:2 0:2 28384:2 0:55
C	HWUSI-EAS1631:75:FC:8:24:10168:15389/2	1348584	101	0:47 1348584:5 0:15
C	HWUSI-EAS1631:75:FC:7:99:9196:11050/2	1565991	101	0:61 1565991:5 0:1
C	HWUSI-EAS1631:75:FC:7:30:11024:12830/2	1	101	0:11 1:5 0:3 1:3 0:45
C	HWUSI-EAS1631:75:FC:7:69:13974:14334/2	167546	101	0:60 167546:5 0:2
C	HWUSI-EAS1631:75:FC:8:115:13010:10700/2	1760	101	0:17 1760:5 0:14 A:31
C	HWUSI-EAS1631:75:FC:7:36:7406:11906/1	1	101	0:6 28384:2 0:2 28384:1 0:27 29382:1 0:28
C	HWUSI-EAS1631:75:FC:7:85:14588:9843/2	387631	101	0:30 387631:5 0:32
C	HWUSI-EAS1631:75:FC:7:79:17493:21146/1	1	101	0:6 28384:2 0:2 28384:1 0:27 29382:1 0:28
C	HWUSI-EAS1631:75:FC:8:73:10065:14907/2	698776	101	0:28 698776:4 0:35
C	HWUSI-EAS1631:75:FC:7:4:3816:9868/2	158847	101	0:40 158847:5 0:22
C	HWUSI-EAS1631:75:FC:7:34:9963:4859/2	1622118	101	0:60 1622118:5 0:2
C	HWUSI-EAS1631:75:FC:7:102:17720:4199/2	46127	101	0:11 46127:5 0:51
C	HWUSI-EAS1631:75:FC:7:117:4290:9262/2	1784713	101	0:32 1784713:5 0:30
C	HWUSI-EAS1631:75:FC:7:22:12307:12490/2	1	101	0:11 1:5 0:3 1:3 0:45
C	HWUSI-EAS1631:75:FC:7:10:12419:18540/2	59732	101	0:56 59732:5 0:6
C	HWUSI-EAS1631:75:FC:8:48:10637:7886/1	1	101	0:6 28384:2 0:2 28384:1 0:27 29382:1 0:28
C	HWUSI-EAS1631:75:FC:7:5:5827:14168/2	2057808	101	0:40 2057808:5 0:22
C	HWUSI-EAS1631:75:FC:7:118:4162:6244/2	1	101	0:11 1:5 0:3 1:3 0:45
C	HWUSI-EAS1631:75:FC:7:62:946:14290/1	1	101	A:1 0:5 28384:2 0:2 28384:1 0:27 29382:1 0:28
C	HWUSI-EAS1631:75:FC:7:93:5290:12310/1	1	101	0:6 28384:2 0:2 28384:1 0:27 29382:1 0:28
C	HWUSI-EAS1631:75:FC:8:15:11020:1058/2	156889	101	0:19 156889:4 0:44
C	HWUSI-EAS1631:75:FC:7:28:16619:10272/2	1827146	101	0:36 1827146:5 0:26
C	HWUSI-EAS1631:75:FC:8:34:16895:9291/2	1176587	101	0:41 1176587:4 0:22
C	HWUSI-EAS1631:75:FC:8:84:10154:7252/2	1296	101	0:5 1296:7 0:55
C	HWUSI-EAS1631:75:FC:8:100:14222:18324/2	759620	101	0:36 759620:5 0:26
C	HWUSI-EAS1631:75:FC:7:55:13520:9607/2	59732	101	0:41 59732:2 0:1 59732:2 0:21
C	HWUSI-EAS1631:75:FC:7:37:5606:19634/2	1	101	0:11 1:5 0:3 1:3 0:45
C	HWUSI-EAS1631:75:FC:7:65:14004:10233/2	64104	101	0:53 64104:5 0:9
C	HWUSI-EAS1631:75:FC:7:36:12071:11114/1	1	101	0:6 28384:2 0:2 28384:1 0:27 29382:1 0:28
C	HWUSI-EAS1631:75:FC:8:31:9485:3044/2	2619626	101	0:34 2619626:5 0:28
C	HWUSI-EAS1631:75:FC:7:3:3932:10813/1	1	101	0:6 28384:2 0:2 28384:1 0:27 29382:1 0:28
C	HWUSI-EAS1631:75:FC:7:92:6291:14999/2	434	101	0:55 434:5 0:7
C	HWUSI-EAS1631:75:FC:7:59:16179:980/2	434	101	0:58 434:5 0:4
C	HWUSI-EAS1631:75:FC:8:119:3923:19137/1	434	101	0:61 434:5 0:1
C	HWUSI-EAS1631:75:FC:8:85:17699:10920/1	434	101	0:61 434:5 0:1
C	HWUSI-EAS1631:75:FC:8:85:17676:10936/1	434	101	0:61 434:5 0:1
C	HWUSI-EAS1631:75:FC:8:52:9896:2730/1	434	101	0:57 434:5 0:5
C	HWUSI-EAS1631:75:FC:8:10:11595:8307/2	434	101	0:56 434:5 0:6
C	HWUSI-EAS1631:75:FC:8:47:9460:8346/2	2080419	101	2080419:4 0:63
C	HWUSI-EAS1631:75:FC:7:109:15438:5967/1	1	101	0:6 28384:2 0:2 28384:1 0:27 29382:1 0:28
C	HWUSI-EAS1631:75:FC:8:24:5560:8071/2	446	101	0:11 446:5 0:51
C	HWUSI-EAS1631:75:FC:8:3:12467:17470/1	1	101	0:6 28384:2 0:2 28384:1 0:27 29382:1 0:28
C	HWUSI-EAS1631:75:FC:7:115:5055:18368/2	1283	101	0:56 1283:5 0:6
C	HWUSI-EAS1631:75:FC:7:66:16314:13176/1	1	101	0:6 28384:2 0:2 28384:1 0:27 29382:1 0:28
C	HWUSI-EAS1631:75:FC:8:90:13451:18444/2	877455	101	0:59 877455:5 0:3
C	HWUSI-EAS1631:75:FC:8:30:15222:18939/1	1	101	0:6 28384:2 0:2 28384:1 0:27 29382:1 0:28
C	HWUSI-EAS1631:75:FC:7:112:14030:14160/2	1502	101	0:21 1502:5 0:41
C	HWUSI-EAS1631:75:FC:8:117:8434:5628/2	1301	101	0:63 1301:4
C	HWUSI-EAS1631:75:FC:8:102:12579:8004/2	1	101	0:11 1:5 0:3 1:3 0:45
C	HWUSI-EAS1631:75:FC:7:109:6928:16503/2	1510841	101	0:56 1510841:5 0:6
C	HWUSI-EAS1631:75:FC:7:15:6113:16814/2	1	101	0:11 1:5 0:3 1:3 0:45
C	HWUSI-EAS1631:75:FC:8:111:15255:4239/1	1	101	0:6 28384:2 0:2 28384:1 0:27 29382:1 0:28
C	HWUSI-EAS1631:75:FC:8:54:1106:2325/1	2686363	101	0:55 2686363:5 0:7
C	HWUSI-EAS1631:75:FC:8:21:15028:14520/1	747365	101	747365:4 0:63
C	HWUSI-EAS1631:75:FC:8:23:16610:5167/2	28035	101	0:60 28035:5 0:2
C	HWUSI-EAS1631:75:FC:7:2:3044:17204/1	1	101	0:6 28384:2 0:2 28384:1 0:27 29382:1 0:28
C	HWUSI-EAS1631:75:FC:8:104:14792:16489/2	1507806	101	0:51 1507806:4 0:12
C	HWUSI-EAS1631:75:FC:8:46:3599:14875/1	1	101	0:6 28384:2 0:2 28384:1 0:27 29382:1 0:28
C	HWUSI-EAS1631:75:FC:8:53:5545:6372/1	1	101	0:6 28384:2 0:2 28384:1 0:27 29382:1 0:28
C	HWUSI-EAS1631:75:FC:7:109:17753:6949/2	1154689	101	0:59 1154689:5 0:3
C	HWUSI-EAS1631:75:FC:7:5:13426:10424/2	52584	101	0:54 52584:5 0:8
C	HWUSI-EAS1631:75:FC:8:96:10059:13648/2	1388755	101	0:18 1388755:5 0:44
C	HWUSI-EAS1631:75:FC:8:86:12114:1575/2	1649184	101	1649184:4 0:63
C	HWUSI-EAS1631:75:FC:8:90:9935:3969/1	1353	101	0:17 1353:5 0:45
C	HWUSI-EAS1631:75:FC:8:26:13620:6921/1	28384	101	0:6 28384:2 0:2 28384:2 0:55
C	HWUSI-EAS1631:75:FC:8:104:17396:5871/2	1936081	101	0:30 1936081:4 0:33
C	HWUSI-EAS1631:75:FC:7:67:16046:7529/2	1307443	101	0:60 1307443:5 0:2
C	HWUSI-EAS1631:75:FC:8:46:17125:14184/2	255507	101	0:62 255507:5
C	HWUSI-EAS1631:75:FC:8:102:13206:20428/1	1	101	0:6 28384:2 0:2 28384:1 0:27 29382:1 0:28
C	HWUSI-EAS1631:75:FC:7:30:13828:10216/1	1	101	0:6 28384:2 0:2 28384:1 0:27 29382:1 0:28
C	HWUSI-EAS1631:75:FC:8:53:6642:13318/1	1392	101	0:40 1392:5 0:22
C	HWUSI-EAS1631:75:FC:7:28:5776:7798/1	1	101	0:6 28384:2 0:2 28384:1 0:27 29382:1 0:28
C	HWUSI-EAS1631:75:FC:7:92:19284:7514/2	1421	101	0:37 1421:5 0:25
C	HWUSI-EAS1631:75:FC:7:88:13552:7357/1	1	101	0:6 28384:2 0:2 28384:1 0:27 29382:1 0:28
C	HWUSI-EAS1631:75:FC:7:76:12915:7257/1	1	101	0:6 28384:2 0:2 28384:1 0:27 29382:1 0:28
C	HWUSI-EAS1631:75:FC:8:50:2445:7374/2	311402	101	0:60 311402:5 0:2
C	HWUSI-EAS1631:75:FC:7:4:3272:16658/2	2500547	101	0:13 2500547:5 0:49
C	HWUSI-EAS1631:75:FC:7:83:9369:12882/2	1	101	0:11 1:5 0:3 1:3 0:45
C	HWUSI-EAS1631:75:FC:8:65:6915:5777/1	1	101	0:6 28384:2 0:2 28384:1 0:27 29382:1 0:28
C	HWUSI-EAS1631:75:FC:7:87:16178:9012/1	1	101	0:6 28384:2 0:2 28384:1 0:27 29382:1 0:28
C	HWUSI-EAS1631:75:FC:8:92:7147:11031/2	2249302	101	0:58 2249302:5 0:4
C	HWUSI-EAS1631:75:FC:7:73:2623:16767/2	1763538	101	0:6 1763538:5 0:56
C	HWUSI-EAS1631:75:FC:8:104:5055:19395/1	1	101	0:6 28384:2 0:2 28384:1 0:27 29382:1 0:24 A:4
C	HWUSI-EAS1631:75:FC:7:46:4934:19698/2	529122	101	0:35 529122:5 0:27
C	HWUSI-EAS1631:75:FC:7:10:13149:4123/2	1034807	101	0:24 1034807:5 0:38
C	HWUSI-EAS1631:75:FC:7:15:13623:15592/2	1883	101	0:5 1883:5 0:57
C	HWUSI-EAS1631:75:FC:8:23:16297:19598/1	1	101	0:6 28384:2 0:2 28384:1 0:27 29382:1 0:28
C	HWUSI-EAS1631:75:FC:8:106:1587:6200/2	61434	101	0:25 61434:5 0:37
C	HWUSI-EAS1631:75:FC:7:27:4650:6568/2	61434	101	0:23 61434:5 0:39
C	HWUSI-EAS1631:75:FC:8:51:5439:19815/2	573	101	0:57 573:5 0:5
C	HWUSI-EAS1631:75:FC:7:65:8208:4453/1	562	101	0:35 562:5 0:27
C	HWUSI-EAS1631:75:FC:7:107:17566:17608/1	1	101	0:6 28384:2 0:2 28384:1 0:27 29382:1 0:28
C	HWUSI-EAS1631:75:FC:7:114:18417:15114/2	470934	101	0:20 470934:5 0:42
C	HWUSI-EAS1631:75:FC:7:119:5967:14126/1	1	101	0:6 28384:2 0:2 28384:1 0:27 29382:1 0:28
C	HWUSI-EAS1631:75:FC:8:118:2442:2553/1	1	101	0:6 28384:2 0:2 28384:1 0:27 29382:1 0:28
C	HWUSI-EAS1631:75:FC:7:65:13890:16639/2	265	101	0:14 265:5 0:48
C	HWUSI-EAS1631:75:FC:7:97:8466:6244/2	190893	101	0:59 190893:5 0:3
C	HWUSI-EAS1631:75:FC:8:113:13821:18818/2	2494373	101	0:30 2494373:5 0:32
C	HWUSI-EAS1631:75:FC:8:8:17920:13031/2	1236	101	0:61 1236:5 0:1
C	HWUSI-EAS1631:75:FC:7:114:8574:3251/1	1941349	101	0:47 1941349:5 0:15
C	HWUSI-EAS1631:75:FC:8:75:2324:20159/2	1196095	101	0:26 1196095:5 0:36
C	HWUSI-EAS1631:75:FC:8:77:4853:6293/2	2	101	0:28 870501:2 0:5 1785996:2 0:30
C	HWUSI-EAS1631:75:FC:7:3:11700:19624/2	47466	101	0:11 47466:5 0:51
C	HWUSI-EAS1631:75:FC:7:15:10198:6710/2	1883	101	0:51 1883:5 0:11
C	HWUSI-EAS1631:75:FC:7:22:5716:6346/1	1	101	0:6 28384:2 0:2 28384:1 0:27 29382:1 0:28
C	HWUSI-EAS1631:75:FC:8:116:12162:11561/2	747365	101	0:18 747365:5 0:44
C	HWUSI-EAS1631:75:FC:8:77:5382:5408/2	925818	101	0:57 925818:5 0:5
C	HWUSI-EAS1631:75:FC:8:14:17248:18471/1	28384	101	0:6 28384:2 0:2 28384:2 0:55
C	HWUSI-EAS1631:75:FC:7:120:12169:12144/2	1261556	101	0:8 1261556:4 0:55
C	HWUSI-EAS1631:75:FC:8:82:18061:1006/2	1915309	101	0:48 1915309:5 0:14
C	HWUSI-EAS1631:75:FC:8:109:8184:10029/1	1	101	0:6 28384:2 0:2 28384:1 0:27 29382:1 0:28
C	HWUSI-EAS1631:75:FC:7:10:5641:2835/1	1	101	0:6 28384:2 0:2 28384:1 0:27 29382:1 0:28
C	HWUSI-EAS1631:75:FC:8:23:11999:19086/1	361183	101	0:14 361183:5 0:48
C	HWUSI-EAS1631:75:FC:8:30:4223:14311/1	1	101	0:6 28384:2 0:2 28384:1 0:27 29382:1 0:28
C	HWUSI-EAS1631:75:FC:7:77:6678:13869/1	1	101	0:6 28384:2 0:2 28384:1 0:27 29382:1 0:28
C	HWUSI-EAS1631:75:FC:8:87:16256:3942/1	1	101	0:6 28384:2 0:2 28384:1 0:27 29382:1 0:28
C	HWUSI-EAS1631:75:FC:8:5:13106:11640/1	1	101	0:6 28384:2 0:2 28384:1 0:27 29382:1 0:28
C	HWUSI-EAS1631:75:FC:8:6:8645:18556/1	1	101	0:6 28384:2 0:2 28384:1 0:27 29382:1 0:28
C	HWUSI-EAS1631:75:FC:7:14:2808:13077/1	1	101	0:6 28384:2 0:2 28384:1 0:27 29382:1 0:28
C	HWUSI-EAS1631:75:FC:7:52:9766:12950/2	1	101	0:11 1:5 0:3 1:3 0:45
C	HWUSI-EAS1631:75:FC:8:47:8409:3589/1	1	101	0:5 28384:2 0:2 28384:1 0:27 29382:1 0:29
C	HWUSI-EAS1631:75:FC:8:54:10803:10545/2	1	101	0:11 1:5 0:3 1:3 0:45
C	HWUSI-EAS1631:75:FC:7:83:15101:10801/1	1	101	0:6 28384:2 0:2 28384:1 0:27 29382:1 0:28
C	HWUSI-EAS1631:75:FC:7:103:17623:9437/1	1	101	0:6 28384:2 0:2 28384:1 0:27 29382:1 0:28
C	HWUSI-EAS1631:75:FC:8:4:5008:11531/1	1	101	0:6 28384:2 0:2 28384:1 0:27 29382:1 0:28
C	HWUSI-EAS1631:75:FC:8:31:11642:3378/2	1	101	0:11 1:5 0:3 1:3 0:45
C	HWUSI-EAS1631:75:FC:8:55:14308:8538/1	1	101	0:6 28384:2 0:2 28384:1 0:27 29382:1 0:28
C	HWUSI-EAS1631:75:FC:7:88:7820:8213/2	1	101	0:11 1:5 0:3 1:3 0:45
C	HWUSI-EAS1631:75:FC:7:102:9324:12699/2	1	101	0:11 1:5 0:3 1:3 0:45
C	HWUSI-EAS1631:75:FC:8:57:6928:3316/1	1	101	0:6 28384:2 0:2 28384:1 0:27 29382:1 0:28
C	HWUSI-EAS1631:75:FC:8:61:7295:11919/1	1	101	0:6 28384:2 0:2 28384:1 0:27 29382:1 0:28
C	HWUSI-EAS1631:75:FC:8:93:14175:9731/2	1	101	0:11 1:5 0:3 1:3 0:45
C	HWUSI-EAS1631:75:FC:7:41:8533:10173/2	1	101	0:11 1:5 0:3 1:3 0:45
C	HWUSI-EAS1631:75:FC:8:59:17136:1171/2	1	101	0:11 1:5 0:3 1:3 0:45
C	HWUSI-EAS1631:75:FC:8:59:16599:7156/1	1	101	0:6 28384:2 0:2 28384:1 0:48 29382:1 0:7
C	HWUSI-EAS1631:75:FC:8:63:7102:11223/2	1	101	0:11 1:5 0:3 1:3 0:45
C	HWUSI-EAS1631:75:FC:8:70:2140:5035/2	1	101	0:11 1:5 0:3 1:3 0:45
C	HWUSI-EAS1631:75:FC:8:92:7565:6325/1	1	101	0:6 28384:2 0:2 28384:1 0:27 29382:1 0:28
C	HWUSI-EAS1631:75:FC:7:45:8519:4209/1	1	101	0:6 28384:2 0:2 28384:1 0:27 29382:1 0:28
C	HWUSI-EAS1631:75:FC:7:97:15167:7631/1	1	101	0:6 28384:2 0:2 28384:1 0:27 29382:1 0:28
C	HWUSI-EAS1631:75:FC:7:106:6481:15556/1	1	101	0:6 28384:2 0:2 28384:1 0:27 29382:1 0:28
C	HWUSI-EAS1631:75:FC:8:35:3116:6647/1	1	101	0:5 28384:2 0:2 28384:1 0:27 29382:1 0:29
C	HWUSI-EAS1631:75:FC:8:40:5940:8983/2	1	101	0:6 1:5 0:3 1:3 0:50
C	HWUSI-EAS1631:75:FC:8:53:3860:4224/2	1	101	0:11 1:5 0:3 1:3 0:45
C	HWUSI-EAS1631:75:FC:8:109:9487:14131/1	1	101	0:5 28384:2 0:2 28384:1 0:27 29382:1 0:29
C	HWUSI-EAS1631:75:FC:7:22:6259:8488/1	1	101	0:6 28384:2 0:2 28384:1 0:27 29382:1 0:28
C	HWUSI-EAS1631:75:FC:7:22:6935:16561/1	1	101	0:6 28384:2 0:2 28384:1 0:27 29382:1 0:28
C	HWUSI-EAS1631:75:FC:7:34:11043:2718/1	1	101	0:6 28384:2 0:2 28384:1 0:27 29382:1 0:28
C	HWUSI-EAS1631:75:FC:7:62:9118:15066/1	1	101	0:6 28384:2 0:2 28384:1 0:27 29382:1 0:28
C	HWUSI-EAS1631:75:FC:7:73:8339:19755/1	1	101	0:6 28384:2 0:2 28384:1 0:27 29382:1 0:28
C	HWUSI-EAS1631:75:FC:8:42:10619:13278/1	1	101	0:5 28384:2 0:2 28384:1 0:27 29382:1 0:29
C	HWUSI-EAS1631:75:FC:8:46:4932:3521/2	1	101	0:11 1:5 0:3 1:3 0:45
C	HWUSI-EAS1631:75:FC:8:65:9594:11104/1	1	101	0:6 28384:2 0:2 28384:1 0:27 29382:1 0:28
C	HWUSI-EAS1631:75:FC:8:105:16887:5055/1	1	101	0:6 28384:2 0:2 28384:1 0:27 29382:1 0:24 A:4
C	HWUSI-EAS1631:75:FC:7:2:7432:1236/1	1	101	0:6 28384:2 0:2 28384:1 0:27 29382:1 0:28
C	HWUSI-EAS1631:75:FC:7:16:13833:13863/1	1	101	0:6 28384:2 0:2 28384:1 0:27 29382:1 0:28
C	HWUSI-EAS1631:75:FC:7:28:11086:1144/2	1	101	0:11 1:5 0:3 1:3 0:45
C	HWUSI-EAS1631:75:FC:7:35:11104:15418/2	1	101	0:11 1:5 0:3 1:3 0:45
C	HWUSI-EAS1631:75:FC:7:51:6399:12884/1	1	101	0:6 28384:2 0:2 28384:1 0:27 29382:1 0:28
C	HWUSI-EAS1631:75:FC:7:52:19248:11496/1	1	101	0:6 28384:2 0:2 28384:1 0:27 29382:1 0:28
C	HWUSI-EAS1631:75:FC:7:56:16648:6342/1	1	101	0:6 28384:2 0:2 28384:1 0:27 29382:1 0:28
C	HWUSI-EAS1631:75:FC:7:62:12477:9202/2	1	101	0:11 1:5 0:3 1:3 0:45
C	HWUSI-EAS1631:75:FC:7:78:10997:18743/1	1	101	0:6 28384:2 0:2 28384:1 0:27 29382:1 0:28
C	HWUSI-EAS1631:75:FC:7:80:8202:3867/1	1	101	0:6 28384:2 0:2 28384:1 0:27 29382:1 0:28
C	HWUSI-EAS1631:75:FC:7:87:14222:16306/1	1	101	0:5 28384:2 0:2 28384:1 0:27 29382:1 0:29
C	HWUSI-EAS1631:75:FC:7:103:16388:13900/1	1	101	0:6 28384:2 0:2 28384:1 0:27 29382:1 0:28
C	HWUSI-EAS1631:75:FC:7:106:16991:14510/2	1	101	0:11 1:5 0:3 1:3 0:45
C	HWUSI-EAS1631:75:FC:7:111:4904:18548/1	1	101	0:6 28384:2 0:2 28384:1 0:27 29382:1 0:28
C	HWUSI-EAS1631:75:FC:8:4:17691:6210/2	1	101	0:11 1:5 0:3 1:3 0:45
C	HWUSI-EAS1631:75:FC:8:16:13530:14520/1	1	101	0:6 28384:2 0:2 28384:1 0:27 29382:1 0:28
C	HWUSI-EAS1631:75:FC:8:19:12125:14522/2	1	101	0:11 1:5 0:3 1:3 0:45
C	HWUSI-EAS1631:75:FC:8:29:15202:21016/2	1	101	0:11 1:5 0:3 1:3 0:45
C	HWUSI-EAS1631:75:FC:8:39:3672:13163/2	1	101	0:11 1:5 0:3 1:3 0:45
C	HWUSI-EAS1631:75:FC:8:55:15523:17839/1	1	101	0:6 28384:2 0:2 28384:1 0:27 29382:1 0:28
C	HWUSI-EAS1631:75:FC:8:58:6831:9040/1	1	101	0:6 28384:2 0:2 28384:1 0:27 29382:1 0:28
C	HWUSI-EAS1631:75:FC:8:70:17296:18106/1	1	101	0:1 28384:2 0:2 28384:1 0:27 29382:1 0:33
C	HWUSI-EAS1631:75:FC:8:77:15371:19319/1	1	101	0:6 28384:2 0:2 28384:1 0:27 29382:1 0:28
C	HWUSI-EAS1631:75:FC:8:91:4126:10214/1	1	101	0:6 28384:2 0:2 28384:1 0:27 29382:1 0:28
C	HWUSI-EAS1631:75:FC:8:95:16585:19003/1	1	101	0:6 28384:2 0:2 28384:1 0:27 29382:1 0:28
C	HWUSI-EAS1631:75:FC:8:97:16710:12956/1	1	101	0:6 28384:2 0:2 28384:1 0:27 29382:1 0:28
C	HWUSI-EAS1631:75:FC:8:116:12009:8045/2	1	101	0:11 1:5 0:3 1:3 0:45
C	HWUSI-EAS1631:75:FC:7:5:10892:9776/1	1	101	0:6 28384:2 0:2 28384:1 0:27 29382:1 0:28
C	HWUSI-EAS1631:75:FC:7:10:11336:7096/1	1	101	0:6 28384:2 0:2 28384:1 0:27 29382:1 0:28
C	HWUSI-EAS1631:75:FC:7:12:9892:13491/1	1	101	0:5 28384:2 0:2 28384:1 0:27 29382:1 0:29
C	HWUSI-EAS1631:75:FC:7:14:11296:11355/1	1	101	0:6 28384:2 0:2 28384:1 0:27 29382:1 0:28
C	HWUSI-EAS1631:75:FC:7:21:9169:2569/1	1	101	0:6 28384:2 0:2 28384:1 0:27 29382:1 0:28
C	HWUSI-EAS1631:75:FC:7:22:18828:17121/1	1	101	0:6 28384:2 0:2 28384:1 0:27 29382:1 0:28
C	HWUSI-EAS1631:75:FC:7:23:5057:12319/1	1	101	0:1 28384:3 0:33 29382:1 0:29
C	HWUSI-EAS1631:75:FC:7:33:17459:13317/2	1	101	0:11 1:5 0:3 1:3 0:45
C	HWUSI-EAS1631:75:FC:7:35:8482:5283/2	1	101	0:11 1:5 0:3 1:3 0:45
C	HWUSI-EAS1631:75:FC:7:43:10631:8512/1	1	101	0:6 28384:2 0:2 28384:1 0:27 29382:1 0:28
C	HWUSI-EAS1631:75:FC:7:51:17081:8068/1	1	101	0:6 28384:2 0:2 28384:1 0:27 29382:1 0:28
C	HWUSI-EAS1631:75:FC:7:89:19173:12005/2	1	101	0:11 1:5 0:3 1:3 0:45
C	HWUSI-EAS1631:75:FC:7:94:10872:12433/2	1	101	0:11 1:5 0:3 1:3 0:45
C	HWUSI-EAS1631:75:FC:8:28:18528:2263/2	1	101	0:11 1:5 0:3 1:3 0:45
C	HWUSI-EAS1631:75:FC:8:29:13524:6297/2	1	101	0:11 1:5 0:3 1:3 0:45
C	HWUSI-EAS1631:75:FC:8:29:13601:14021/2	1	101	0:6 1:5 0:3 1:3 0:50
C	HWUSI-EAS1631:75:FC:8:40:4214:17786/2	1	101	0:11 1:5 0:3 1:3 0:45
C	HWUSI-EAS1631:75:FC:8:46:14466:5778/2	1	101	0:11 1:5 0:3 1:3 0:45
C	HWUSI-EAS1631:75:FC:8:59:5147:13547/2	1	101	0:11 1:5 0:3 1:3 0:45
C	HWUSI-EAS1631:75:FC:8:64:16523:7756/1	1	101	0:1 28384:2 0:2 28384:1 0:27 29382:1 0:33
C	HWUSI-EAS1631:75:FC:8:72:14025:20141/1	1	101	0:6 28384:2 0:2 28384:1 0:27 29382:1 0:28
C	HWUSI-EAS1631:75:FC:8:86:4523:11075/1	1	101	0:6 28384:2 0:2 28384:1 0:27 29382:1 0:28
C	HWUSI-EAS1631:75:FC:8:117:4599:9369/2	1	101	0:11 1:5 0:3 1:3 0:45
C	HWUSI-EAS1631:75:FC:8:119:8182:12784/1	1	101	0:6 28384:2 0:2 28384:1 0:27 29382:1 0:28
C	HWUSI-EAS1631:75:FC:7:16:9635:14670/1	1	101	0:6 28384:2 0:2 28384:1 0:27 29382:1 0:28
C	HWUSI-EAS1631:75:FC:7:21:9624:4480/2	1	101	0:11 1:5 0:3 1:3 0:45
C	HWUSI-EAS1631:75:FC:7:33:2731:12118/1	1	101	0:6 28384:2 0:2 28384:1 0:27 29382:1 0:28
C	HWUSI-EAS1631:75:FC:7:34:11585:7708/1	1	101	0:6 28384:2 0:2 28384:1 0:27 29382:1 0:28
C	HWUSI-EAS1631:75:FC:7:34:16215:8110/1	1	101	0:6 28384:2 0:2 28384:1 0:27 29382:1 0:28
C	HWUSI-EAS1631:75:FC:7:46:3470:11357/1	1	101	0:6 28384:2 0:2 28384:1 0:27 29382:1 0:28
C	HWUSI-EAS1631:75:FC:7:49:14028:13932/1	1	101	0:6 28384:2 0:2 28384:1 0:27 29382:1 0:28
C	HWUSI-EAS1631:75:FC:7:67:14144:13477/2	1	101	0:11 1:5 0:3 1:3 0:45
C	HWUSI-EAS1631:75:FC:7:68:1410:6161/2	1	101	0:11 1:5 0:3 1:3 0:45
C	HWUSI-EAS1631:75:FC:7:69:17295:14981/1	1	101	0:6 28384:2 0:2 28384:1 0:27 29382:1 0:28
C	HWUSI-EAS1631:75:FC:7:74:11519:15462/1	1	101	0:6 28384:2 0:2 28384:1 0:27 29382:1 0:28
C	HWUSI-EAS1631:75:FC:7:78:11287:10749/1	1	101	0:6 28384:2 0:2 28384:1 0:27 29382:1 0:28
C	HWUSI-EAS1631:75:FC:7:83:11833:19782/1	1	101	0:1 28384:2 0:2 28384:1 0:27 29382:1 0:33
C	HWUSI-EAS1631:75:FC:7:90:12206:13299/2	1	101	0:11 1:5 0:3 1:3 0:45
C	HWUSI-EAS1631:75:FC:7:90:15236:17658/1	1	101	0:6 28384:2 0:2 28384:1 0:27 29382:1 0:28
C	HWUSI-EAS1631:75:FC:7:102:8190:10200/2	1	101	0:11 1:5 0:3 1:3 0:45
C	HWUSI-EAS1631:75:FC:7:110:13399:9644/1	1	101	0:6 28384:2 0:2 28384:1 0:27 29382:1 0:28
C	HWUSI-EAS1631:75:FC:8:8:3241:9746/1	1	101	0:6 28384:2 0:2 28384:1 0:27 29382:1 0:28
C	HWUSI-EAS1631:75:FC:8:22:8063:20095/1	1	101	0:6 28384:2 0:2 28384:1 0:27 29382:1 0:28
C	HWUSI-EAS1631:75:FC:8:26:17449:7475/2	1	101	0:11 1:5 0:3 1:3 0:45
C	HWUSI-EAS1631:75:FC:8:31:3469:14142/1	1	101	0:6 28384:2 0:2 28384:1 0:27 29382:1 0:28
C	HWUSI-EAS1631:75:FC:8:32:16416:6907/1	1	101	0:6 28384:2 0:2 28384:1 0:27 29382:1 0:28
C	HWUSI-EAS1631:75:FC:8:40:14208:17730/2	1	101	0:11 1:5 0:3 1:3 0:45
C	HWUSI-EAS1631:75:FC:8:42:16594:12728/1	1	101	0:6 28384:2 0:2 28384:1 0:27 29382:1 0:28
C	HWUSI-EAS1631:75:FC:8:49:10812:10590/2	1	101	0:11 1:5 0:3 1:3 0:45
C	HWUSI-EAS1631:75:FC:8:55:15434:17543/2	1	101	0:11 1:5 0:3 1:3 0:45
C	HWUSI-EAS1631:75:FC:8:56:12220:5646/1	1	101	0:6 28384:2 0:2 28384:1 0:27 29382:1 0:28
C	HWUSI-EAS1631:75:FC:8:67:7397:5763/1	1	101	0:6 28384:2 0:2 28384:1 0:27 29382:1 0:28
C	HWUSI-EAS1631:75:FC:8:67:6876:9273/1	1	101	28384:2 0:2 28384:1 0:27 29382:1 0:34
C	HWUSI-EAS1631:75:FC:7:15:11796:8631/2	1	101	0:10 1:5 0:3 1:3 0:46
C	HWUSI-EAS1631:75:FC:7:16:14269:15561/1	1	101	0:6 28384:2 0:2 28384:1 0:27 29382:1 0:28
C	HWUSI-EAS1631:75:FC:7:24:18040:17295/1	1	101	0:6 28384:2 0:2 28384:1 0:27 29382:1 0:28
C	HWUSI-EAS1631:75:FC:7:26:15146:8805/2	1	101	0:11 1:5 0:3 1:3 0:45
C	HWUSI-EAS1631:75:FC:7:32:11329:16131/1	1	101	0:5 28384:2 0:2 28384:1 0:27 29382:1 0:29
C	HWUSI-EAS1631:75:FC:7:44:12280:6084/1	1	101	0:6 28384:2 0:2 28384:1 0:27 29382:1 0:28
C	HWUSI-EAS1631:75:FC:7:45:6799:18280/1	1	101	0:6 28384:2 0:2 28384:1 0:27 29382:1 0:28
C	HWUSI-EAS1631:75:FC:7:50:6362:8615/1	1	101	0:1 28384:2 0:2 28384:1 0:27 29382:1 0:33
C	HWUSI-EAS1631:75:FC:7:51:10349:12200/1	1	101	0:6 28384:2 0:2 28384:1 0:27 29382:1 0:28
C	HWUSI-EAS1631:75:FC:7:55:16815:14577/1	1	101	0:6 28384:2 0:2 28384:1 0:27 29382:1 0:28
C	HWUSI-EAS1631:75:FC:7:62:15594:5960/1	1	101	0:6 28384:2 0:2 28384:1 0:27 29382:1 0:28
C	HWUSI-EAS1631:75:FC:7:69:6368:15887/1	1	101	0:6 28384:2 0:2 28384:1 0:27 29382:1 0:28
C	HWUSI-EAS1631:75:FC:7:72:7348:13873/1	1	101	0:6 28384:2 0:2 28384:1 0:27 29382:1 0:28
C	HWUSI-EAS1631:75:FC:7:87:15047:2414/1	1	101	0:6 28384:2 0:2 28384:1 0:27 29382:1 0:28
C	HWUSI-EAS1631:75:FC:7:90:9795:17308/2	1	101	0:6 1:5 0:3 1:3 0:50
C	HWUSI-EAS1631:75:FC:7:110:7516:15509/1	1	101	0:6 28384:2 0:2 28384:1 0:27 29382:1 0:28
C	HWUSI-EAS1631:75:FC:8:37:10155:10229/1	1	101	0:6 28384:2 0:2 28384:1 0:27 29382:1 0:28
C	HWUSI-EAS1631:75:FC:8:40:18708:19264/1	1	101	0:6 28384:2 0:2 28384:1 0:27 29382:1 0:28
C	HWUSI-EAS1631:75:FC:8:44:4854:5948/2	1	101	0:11 1:5 0:3 1:3 0:45
C	HWUSI-EAS1631:75:FC:8:47:18455:15831/1	1	101	0:5 28384:2 0:2 28384:1 0:27 29382:1 0:29
C	HWUSI-EAS1631:75:FC:8:52:4636:8600/1	1	101	0:6 28384:2 0:2 28384:1 0:27 29382:1 0:28
C	HWUSI-EAS1631:75:FC:8:56:5203:5141/1	1	101	0:5 28384:2 0:2 28384:1 0:27 29382:1 0:29
C	HWUSI-EAS1631:75:FC:8:58:15959:11822/2	1	101	0:11 1:5 0:3 1:3 0:45
C	HWUSI-EAS1631:75:FC:8:63:2349:5606/1	1	101	0:6 28384:2 0:2 28384:1 0:27 29382:1 0:28
C	HWUSI-EAS1631:75:FC:8:71:8374:19827/1	1	101	0:6 28384:2 0:2 28384:1 0:27 29382:1 0:28
C	HWUSI-EAS1631:75:FC:8:73:12355:11548/2	1	101	0:11 1:5 0:3 1:3 0:45
C	HWUSI-EAS1631:75:FC:8:76:1724:14209/1	1	101	0:6 28384:2 0:2 28384:1 0:27 29382:1 0:28
C	HWUSI-EAS1631:75:FC:8:105:12564:10433/1	1	101	0:6 28384:2 0:2 28384:1 0:27 29382:1 0:24 A:4
C	HWUSI-EAS1631:75:FC:8:109:1638:11162/1	1	101	0:6 28384:2 0:2 28384:1 0:27 29382:1 0:28
C	HWUSI-EAS1631:75:FC:8:120:17874:19143/1	1	101	0:6 28384:2 0:2 28384:1 0:27 29382:1 0:28
C	HWUSI-EAS1631:75:FC:7:7:10578:17128/2	1	101	0:11 1:5 0:3 1:3 0:45
C	HWUSI-EAS1631:75:FC:7:11:9791:10344/1	1	101	0:6 28384:2 0:2 28384:1 0:27 29382:1 0:28
C	HWUSI-EAS1631:75:FC:7:11:16679:12816/2	1	101	0:11 1:5 0:3 1:3 0:45
C	HWUSI-EAS1631:75:FC:7:26:10981:11847/1	1	101	0:6 28384:2 0:2 28384:1 0:27 29382:1 0:28
C	HWUSI-EAS1631:75:FC:7:33:11419:3559/2	1	101	0:11 1:5 0:3 1:3 0:45
C	HWUSI-EAS1631:75:FC:7:37:5488:16021/2	1	101	0:11 1:5 0:3 1:3 0:45
C	HWUSI-EAS1631:75:FC:7:45:17301:8938/1	1	101	0:6 28384:2 0:2 28384:1 0:27 29382:1 0:28
C	HWUSI-EAS1631:75:FC:7:47:5965:10184/1	1	101	0:6 28384:2 0:2 28384:1 0:27 29382:1 0:28
C	HWUSI-EAS1631:75:FC:7:52:7990:4274/2	1	101	0:11 1:5 0:3 1:3 0:45
C	HWUSI-EAS1631:75:FC:7:52:6322:11614/2	1	101	0:11 1:5 0:3 1:3 0:45
C	HWUSI-EAS1631:75:FC:7:55:11715:10602/1	1	101	0:6 28384:2 0:2 28384:1 0:27 29382:1 0:28
C	HWUSI-EAS1631:75:FC:7:59:8576:5394/1	1	101	0:6 28384:2 0:2 28384:1 0:27 29382:1 0:28
C	HWUSI-EAS1631:75:FC:7:63:7585:1138/1	1	101	0:6 28384:2 0:2 28384:1 0:27 29382:1 0:28
C	HWUSI-EAS1631:75:FC:7:73:1971:14141/1	1	101	0:6 28384:2 0:2 28384:1 0:27 29382:1 0:28
C	HWUSI-EAS1631:75:FC:7:82:13633:8578/2	1	101	0:11 1:5 0:3 1:3 0:45
C	HWUSI-EAS1631:75:FC:7:92:13467:16643/2	1	101	0:11 1:5 0:3 1:3 0:45
C	HWUSI-EAS1631:75:FC:7:101:15960:2959/2	1	101	0:11 1:5 0:3 1:3 0:45
C	HWUSI-EAS1631:75:FC:7:117:6474:7604/1	1	101	0:6 28384:2 0:2 28384:1 0:27 29382:1 0:28
C	HWUSI-EAS1631:75:FC:8:4:10534:2488/2	1	101	0:11 1:5 0:3 1:3 0:45
C	HWUSI-EAS1631:75:FC:8:26:14554:4983/1	1	101	0:6 28384:2 0:2 28384:1 0:27 29382:1 0:28
C	HWUSI-EAS1631:75:FC:8:26:7268:8010/1	1	101	0:6 28384:2 0:2 28384:1 0:27 29382:1 0:28
C	HWUSI-EAS1631:75:FC:8:30:7779:14087/1	1	101	0:6 28384:2 0:2 28384:1 0:27 29382:1 0:28
C	HWUSI-EAS1631:75:FC:8:36:5027:6314/1	1	101	0:6 28384:2 0:2 28384:1 0:27 29382:1 0:28
C	HWUSI-EAS1631:75:FC:8:57:16594:6572/1	1	101	0:1 28384:2 0:2 28384:1 0:27 29382:1 0:33
C	HWUSI-EAS1631:75:FC:8:60:2660:20616/1	1	101	0:6 28384:2 0:2 28384:1 0:27 29382:1 0:28
C	HWUSI-EAS1631:75:FC:8:63:14716:17948/1	1	101	0:6 28384:2 0:2 28384:1 0:27 29382:1 0:28
C	HWUSI-EAS1631:75:FC:8:80:9682:18694/1	1	101	0:6 28384:2 0:2 28384:1 0:27 29382:1 0:2 A:26
C	HWUSI-EAS1631:75:FC:8:91:13119:3780/2	1	101	0:11 1:5 0:3 1:3 0:45
C	HWUSI-EAS1631:75:FC:8:95:10391:4948/1	1	101	0:6 28384:2 0:2 28384:1 0:27 29382:1 0:28
C	HWUSI-EAS1631:75:FC:8:100:17883:15618/1	1	101	0:6 28384:2 0:2 28384:1 0:27 29382:1 0:28
C	HWUSI-EAS1631:75:FC:8:108:8016:3853/2	1	101	0:11 1:5 0:3 1:3 0:45
C	HWUSI-EAS1631:75:FC:8:113:12163:1015/2	1	101	0:11 1:5 0:3 1:3 0:45
C	HWUSI-EAS1631:75:FC:7:12:12307:3619/1	1	101	0:6 28384:2 0:2 28384:1 0:27 29382:1 0:28
C	HWUSI-EAS1631:75:FC:7:14:5023:12515/2	1	101	0:11 1:5 0:3 1:3 0:45
C	HWUSI-EAS1631:75:FC:7:15:18702:7260/1	1	101	0:1 28384:2 0:2 28384:1 0:27 29382:1 0:33
C	HWUSI-EAS1631:75:FC:7:24:7552:3393/1	1	101	0:6 28384:2 0:2 28384:1 0:27 29382:1 0:28
C	HWUSI-EAS1631:75:FC:7:24:11035:17961/1	1	101	0:6 28384:2 0:2 28384:1 0:27 29382:1 0:28
C	HWUSI-EAS1631:75:FC:7:25:13714:17043/1	1	101	0:6 28384:2 0:2 28384:1 0:27 29382:1 0:28
C	HWUSI-EAS1631:75:FC:7:35:18989:1964/1	1	101	0:6 28384:2 0:2 28384:1 0:27 29382:1 0:28
C	HWUSI-EAS1631:75:FC:7:50:4044:9867/1	1	101	0:6 28384:2 0:2 28384:1 0:27 29382:1 0:28
C	HWUSI-EAS1631:75:FC:7:51:10985:9671/1	1	101	0:6 28384:2 0:2 28384:1 0:27 29382:1 0:28
C	HWUSI-EAS1631:75:FC:7:61:5773:13140/1	1	101	0:6 28384:2 0:2 28384:1 0:27 29382:1 0:28
C	HWUSI-EAS1631:75:FC:7:63:12248:15896/1	1	101	0:6 28384:2 0:2 28384:1 0:27 29382:1 0:28
C	HWUSI-EAS1631:75:FC:7:94:15742:3947/1	1	101	0:6 28384:2 0:2 28384:1 0:27 29382:1 0:28
C	HWUSI-EAS1631:75:FC:7:107:9358:6866/2	1	101	0:11 1:5 0:3 1:3 0:45
C	HWUSI-EAS1631:75:FC:8:13:13339:1218/2	1	101	0:11 1:5 0:3 1:3 0:45
C	HWUSI-EAS1631:75:FC:8:18:8598:15944/1	1	101	0:6 28384:2 0:2 28384:1 0:27 29382:1 0:28
C	HWUSI-EAS1631:75:FC:8:21:11697:17321/1	1	101	0:6 28384:2 0:2 28384:1 0:27 29382:1 0:28
C	HWUSI-EAS1631:75:FC:8:31:3646:19750/1	1	101	0:6 28384:2 0:2 28384:1 0:27 29382:1 0:28
C	HWUSI-EAS1631:75:FC:8:41:18021:5502/2	1	101	0:11 1:5 0:3 1:3 0:45
C	HWUSI-EAS1631:75:FC:8:46:16139:20195/1	1	101	0:6 28384:2 0:2 28384:1 0:27 29382:1 0:28
C	HWUSI-EAS1631:75:FC:8:65:17072:17311/2	1	101	0:11 1:5 0:3 1:3 0:45
C	HWUSI-EAS1631:75:FC:8:72:16943:20201/1	1	101	0:6 28384:2 0:2 28384:1 0:27 29382:1 0:28
C	HWUSI-EAS1631:75:FC:8:112:9331:9373/1	1	101	0:6 28384:2 0:2 28384:1 0:27 29382:1 0:28
C	HWUSI-EAS1631:75:FC:7:9:3591:6741/1	1	101	0:6 28384:2 0:2 28384:1 0:27 29382:1 0:28
C	HWUSI-EAS1631:75:FC:7:14:7084:12014/1	1	101	0:6 28384:2 0:2 28384:1 0:27 29382:1 0:28
C	HWUSI-EAS1631:75:FC:7:27:7240:12996/1	1	101	0:6 28384:2 0:2 28384:1 0:27 29382:1 0:28
C	HWUSI-EAS1631:75:FC:7:29:7576:10017/1	1	101	0:6 28384:2 0:2 28384:1 0:27 29382:1 0:28
C	HWUSI-EAS1631:75:FC:7:43:17444:12557/1	1	101	0:6 28384:2 0:2 28384:1 0:27 29382:1 0:28
C	HWUSI-EAS1631:75:FC:7:102:17121:8569/2	1	101	0:11 1:5 0:3 1:3 0:45
C	HWUSI-EAS1631:75:FC:8:67:12252:13576/2	1	101	0:11 1:5 0:3 1:3 0:45
C	HWUSI-EAS1631:75:FC:8:94:9775:5633/1	1	101	0:6 28384:2 0:2 28384:1 0:27 29382:1 0:28
C	HWUSI-EAS1631:75:FC:8:105:8443:2548/1	1	101	0:6 28384:2 0:2 28384:1 0:27 29382:1 0:24 A:4
C	HWUSI-EAS1631:75:FC:8:109:17074:9423/1	1	101	0:6 28384:2 0:2 28384:1 0:27 29382:1 0:28
C	HWUSI-EAS1631:75:FC:8:116:18317:13373/1	1	101	0:6 28384:2 0:2 28384:1 0:27 29382:1 0:28
C	HWUSI-EAS1631:75:FC:7:10:8176:2058/1	1	101	0:6 28384:2 0:2 28384:1 0:27 29382:1 0:28
C	HWUSI-EAS1631:75:FC:7:14:11456:3348/1	1	101	0:6 28384:2 0:2 28384:1 0:27 29382:1 0:28
C	HWUSI-EAS1631:75:FC:7:14:9763:19949/1	1	101	0:6 28384:2 0:2 28384:1 0:27 29382:1 0:28
C	HWUSI-EAS1631:75:FC:7:18:12534:15116/1	1	101	0:6 28384:2 0:2 28384:1 0:27 29382:1 0:28
C	HWUSI-EAS1631:75:FC:7:34:15838:8826/1	1	101	0:6 28384:2 0:2 28384:1 0:27 29382:1 0:28
C	HWUSI-EAS1631:75:FC:7:34:7283:16724/1	1	101	0:6 28384:2 0:2 28384:1 0:27 29382:1 0:28
C	HWUSI-EAS1631:75:FC:7:53:3591:10538/1	1	101	0:6 28384:2 0:2 28384:1 0:27 29382:1 0:28
C	HWUSI-EAS1631:75:FC:7:86:2158:13864/1	1	101	0:6 28384:2 0:2 28384:1 0:27 29382:1 0:28
C	HWUSI-EAS1631:75:FC:7:91:10321:4373/1	1	101	0:6 28384:2 0:2 28384:1 0:27 29382:1 0:28
C	HWUSI-EAS1631:75:FC:8:31:18871:20493/2	1	101	0:11 1:5 0:3 1:3 0:45
C	HWUSI-EAS1631:75:FC:8:35:12572:10948/1	1	101	0:6 28384:2 0:2 28384:1 0:27 29382:1 0:28
C	HWUSI-EAS1631:75:FC:8:64:8302:11814/1	1	101	0:6 28384:2 0:2 28384:1 0:27 29382:1 0:28
C	HWUSI-EAS1631:75:FC:8:82:1440:7870/2	1	101	0:11 1:5 0:3 1:3 0:45
C	HWUSI-EAS1631:75:FC:8:85:6196:11005/1	1	101	0:6 28384:2 0:2 28384:1 0:27 29382:1 0:28
C	HWUSI-EAS1631:75:FC:8:102:6979:18629/2	1	101	0:11 1:5 0:3 1:3 0:45
C	HWUSI-EAS1631:75:FC:7:39:4401:11550/2	1	101	0:11 1:5 0:3 1:3 0:45
C	HWUSI-EAS1631:75:FC:7:53:8167:18346/1	1	101	0:6 28384:2 0:2 28384:1 0:27 29382:1 0:28
C	HWUSI-EAS1631:75:FC:7:85:15016:20358/1	1	101	0:6 28384:2 0:2 28384:1 0:27 29382:1 0:28
C	HWUSI-EAS1631:75:FC:7:97:4651:2938/1	1	101	0:6 28384:2 0:2 28384:1 0:27 29382:1 0:28
C	HWUSI-EAS1631:75:FC:8:38:19362:5287/2	1	101	0:11 1:5 0:3 1:3 0:45
C	HWUSI-EAS1631:75:FC:8:61:14108:9731/1	1	101	0:6 28384:2 0:2 28384:1 0:27 29382:1 0:28
C	HWUSI-EAS1631:75:FC:8:91:10154:14563/1	1	101	0:6 28384:2 0:2 28384:1 0:27 29382:1 0:28
C	HWUSI-EAS1631:75:FC:8:92:15930:20210/1	1	101	0:6 28384:2 0:2 28384:1 0:27 29382:1 0:28
C	HWUSI-EAS1631:75:FC:8:103:6203:16085/1	1	101	0:1 28384:2 0:2 28384:1 0:27 29382:1 0:33
C	HWUSI-EAS1631:75:FC:7:42:5113:2152/1	1	101	0:6 28384:2 0:2 28384:1 0:27 29382:1 0:28
C	HWUSI-EAS1631:75:FC:7:93:16224:16512/1	1	101	0:1 28384:2 0:2 28384:1 0:27 29382:1 0:33
C	HWUSI-EAS1631:75:FC:8:24:11174:19672/1	1	101	0:6 28384:2 0:2 28384:1 0:27 29382:1 0:28
C	HWUSI-EAS1631:75:FC:8:77:3199:12290/1	1	101	0:6 28384:2 0:2 28384:1 0:27 29382:1 0:28
C	HWUSI-EAS1631:75:FC:7:17:16019:16658/2	1	101	0:11 1:5 0:3 1:3 0:45
C	HWUSI-EAS1631:75:FC:7:23:5159:2118/1	1	101	0:6 28384:2 0:2 28384:1 0:27 29382:1 0:28
C	HWUSI-EAS1631:75:FC:7:54:5385:16198/1	1	101	0:6 28384:2 0:2 28384:1 0:27 29382:1 0:28
C	HWUSI-EAS1631:75:FC:7:59:14902:16937/1	1	101	0:6 28384:2 0:2 28384:1 0:27 29382:1 0:28
C	HWUSI-EAS1631:75:FC:7:74:1346:16841/1	1	101	0:6 28384:2 0:2 28384:1 0:27 29382:1 0:28
C	HWUSI-EAS1631:75:FC:7:85:18103:10708/1	1	101	0:6 28384:2 0:2 28384:1 0:27 29382:1 0:28
C	HWUSI-EAS1631:75:FC:8:81:14795:4452/1	1	101	0:6 28384:2 0:2 28384:1 0:27 29382:1 0:28
C	HWUSI-EAS1631:75:FC:7:6:6622:8006/1	1	101	0:6 28384:2 0:2 28384:1 0:27 29382:1 0:28
C	HWUSI-EAS1631:75:FC:7:102:16371:5452/1	1	101	0:6 28384:2 0:2 28384:1 0:27 29382:1 0:28
C	HWUSI-EAS1631:75:FC:8:20:16660:999/1	1	101	A:1 0:5 28384:2 0:2 28384:1 0:27 29382:1 0:28
C	HWUSI-EAS1631:75:FC:7:104:7686:18639/2	1	101	0:11 1:5 0:3 1:3 0:45
C	HWUSI-EAS1631:75:FC:8:45:11213:6265/1	1	101	0:6 28384:2 0:2 28384:1 0:27 29382:1 0:28
C	HWUSI-EAS1631:75:FC:8:54:7490:1088/2	1	101	0:11 1:5 0:3 1:3 0:45
C	HWUSI-EAS1631:75:FC:8:96:13721:14212/2	1	101	0:11 1:5 0:3 1:3 0:45
C	HWUSI-EAS1631:75:FC:7:100:5006:7174/1	1	101	0:6 28384:2 0:2 28384:1 0:27 29382:1 0:28
C	HWUSI-EAS1631:75:FC:8:64:9842:8624/2	1	101	0:11 1:5 0:3 1:3 0:45
C	HWUSI-EAS1631:75:FC:8:53:1666:10408/1	1	101	0:6 28384:2 0:2 28384:1 0:27 29382:1 0:28
C	HWUSI-EAS1631:75:FC:7:32:15407:2793/2	1	101	0:11 1:5 0:3 1:3 0:45
C	HWUSI-EAS1631:75:FC:7:36:11643:11728/2	1	101	0:11 1:5 0:3 1:3 0:45
C	HWUSI-EAS1631:75:FC:7:41:18585:9379/2	1	101	0:11 1:5 0:3 1:3 0:45
C	HWUSI-EAS1631:75:FC:7:57:6857:10426/2	1	101	0:11 1:5 0:3 1:3 0:45
C	HWUSI-EAS1631:75:FC:7:85:10409:12406/2	1	101	0:11 1:5 0:3 1:3 0:45
C	HWUSI-EAS1631:75:FC:7:93:15913:6347/2	1	101	0:11 1:5 0:3 1:3 0:45
C	HWUSI-EAS1631:75:FC:7:93:8614:7902/2	1	101	0:6 1:5 0:3 1:3 0:50
C	HWUSI-EAS1631:75:FC:7:97:17399:4716/2	1	101	0:11 1:5 0:3 1:3 0:45
C	HWUSI-EAS1631:75:FC:7:117:10025:1920/2	1	101	0:10 1:5 0:3 1:3 0:46
C	HWUSI-EAS1631:75:FC:8:8:5956:13013/2	1	101	0:11 1:5 0:3 1:3 0:45
C	HWUSI-EAS1631:75:FC:8:8:16776:19948/2	1	101	0:11 1:5 0:3 1:3 0:45
C	HWUSI-EAS1631:75:FC:8:13:9429:12686/2	1	101	0:11 1:5 0:3 1:3 0:45
C	HWUSI-EAS1631:75:FC:8:33:15934:5380/2	1	101	0:11 1:5 0:3 1:3 0:45
C	HWUSI-EAS1631:75:FC:8:38:11598:5398/2	1	101	0:11 1:5 0:3 1:3 0:45
C	HWUSI-EAS1631:75:FC:8:38:13096:17092/2	1	101	0:11 1:5 0:3 1:3 0:45
C	HWUSI-EAS1631:75:FC:8:50:16048:7504/2	1	101	0:11 1:5 0:3 1:3 0:45
C	HWUSI-EAS1631:75:FC:8:100:14700:16225/2	1	101	0:11 1:5 0:3 1:3 0:45
C	HWUSI-EAS1631:75:FC:8:104:7027:18298/2	1	101	0:11 1:5 0:3 1:3 0:45
C	HWUSI-EAS1631:75:FC:8:116:11120:7183/2	1	101	0:11 1:5 0:3 1:3 0:45
C	HWUSI-EAS1631:75:FC:8:119:19286:16712/1	1219896	101	0:56 1219896:5 0:6
C	HWUSI-EAS1631:75:FC:7:1:12702:16625/2	1	101	0:11 1:5 0:3 1:3 0:45
C	HWUSI-EAS1631:75:FC:7:12:12429:10809/2	1	101	0:10 1:5 0:3 1:3 0:46
C	HWUSI-EAS1631:75:FC:8:47:18923:11602/2	1	101	0:11 1:5 0:3 1:3 0:45
C	HWUSI-EAS1631:75:FC:7:40:6505:15354/1	1	101	0:6 28384:2 0:2 28384:1 0:27 29382:1 0:28
C	HWUSI-EAS1631:75:FC:7:65:3203:4984/2	1	101	0:11 1:5 0:3 1:3 0:45
C	HWUSI-EAS1631:75:FC:7:74:11935:6854/1	1	101	0:6 28384:2 0:2 28384:1 0:27 29382:1 0:28
C	HWUSI-EAS1631:75:FC:7:79:18422:11953/1	1	101	0:6 28384:2 0:2 28384:1 0:27 29382:1 0:28
C	HWUSI-EAS1631:75:FC:8:25:5915:11509/2	1	101	0:11 1:5 0:3 1:3 0:45
C	HWUSI-EAS1631:75:FC:8:44:4775:6573/2	1	101	0:10 1:5 0:3 1:3 0:46
C	HWUSI-EAS1631:75:FC:8:48:18232:7142/2	1	101	0:11 1:5 0:3 1:3 0:45
C	HWUSI-EAS1631:75:FC:8:61:17342:1393/2	1	101	0:11 1:5 0:3 1:3 0:45
C	HWUSI-EAS1631:75:FC:8:77:13089:16644/2	1	101	0:11 1:5 0:3 1:3 0:45
C	HWUSI-EAS1631:75:FC:7:13:11902:12838/2	1	101	0:11 1:5 0:3 1:3 0:45
C	HWUSI-EAS1631:75:FC:7:41:11050:11877/1	1	101	0:6 28384:2 0:2 28384:1 0:27 29382:1 0:28
C	HWUSI-EAS1631:75:FC:7:54:15967:4646/1	1	101	0:6 28384:2 0:2 28384:1 0:27 29382:1 0:28
C	HWUSI-EAS1631:75:FC:7:59:3898:6348/1	1	101	0:6 28384:2 0:2 28384:1 0:27 29382:1 0:28
C	HWUSI-EAS1631:75:FC:7:61:5825:9998/1	1	101	0:6 28384:2 0:2 28384:1 0:27 29382:1 0:28
C	HWUSI-EAS1631:75:FC:7:73:15629:17460/1	1	101	0:6 28384:2 0:2 28384:1 0:27 29382:1 0:28
C	HWUSI-EAS1631:75:FC:7:101:7046:16322/2	1	101	0:11 1:5 0:3 1:3 0:45
C	HWUSI-EAS1631:75:FC:8:66:13706:16778/2	1	101	0:11 1:5 0:3 1:3 0:45
C	HWUSI-EAS1631:75:FC:8:93:11719:7854/2	1	101	0:11 1:5 0:3 1:3 0:45
C	HWUSI-EAS1631:75:FC:7:61:9127:19161/1	1	101	0:6 28384:2 0:2 28384:1 0:27 29382:1 0:28
C	HWUSI-EAS1631:75:FC:8:22:13889:6504/2	1	101	0:11 1:5 0:3 1:3 0:45
C	HWUSI-EAS1631:75:FC:8:81:4636:5444/1	1	101	0:6 28384:2 0:2 28384:1 0:27 29382:1 0:28
C	HWUSI-EAS1631:75:FC:7:26:14258:17196/2	1	101	0:11 1:5 0:3 1:3 0:45
C	HWUSI-EAS1631:75:FC:7:45:6277:4157/1	1	101	0:6 28384:2 0:2 28384:1 0:27 29382:1 0:28
C	HWUSI-EAS1631:75:FC:7:50:14777:7509/1	1	101	28384:2 0:2 28384:1 0:27 29382:1 0:34
C	HWUSI-EAS1631:75:FC:7:50:3178:15304/1	1	101	0:6 28384:2 0:2 28384:1 0:27 29382:1 0:28
C	HWUSI-EAS1631:75:FC:7:71:12021:16337/1	1	101	0:6 28384:2 0:2 28384:1 0:27 29382:1 0:28
C	HWUSI-EAS1631:75:FC:7:103:10601:8826/2	1	101	0:11 1:5 0:3 1:3 0:45
C	HWUSI-EAS1631:75:FC:8:71:12147:2515/2	1	101	0:11 1:5 0:3 1:3 0:45
C	HWUSI-EAS1631:75:FC:8:101:14175:12756/2	1	101	0:11 1:5 0:3 1:3 0:45
C	HWUSI-EAS1631:75:FC:7:12:17363:12810/2	1	101	0:11 1:5 0:3 1:3 0:45
C	HWUSI-EAS1631:75:FC:7:54:3405:4992/1	1	101	0:6 28384:2 0:2 28384:1 0:27 29382:1 0:28
C	HWUSI-EAS1631:75:FC:7:76:17168:11178/2	1	101	0:6 1:5 0:3 1:3 0:50
C	HWUSI-EAS1631:75:FC:8:86:15727:13077/2	1	101	0:11 1:5 0:3 1:3 0:45
C	HWUSI-EAS1631:75:FC:8:113:14024:4491/2	1	101	0:11 1:5 0:3 1:3 0:45
C	HWUSI-EAS1631:75:FC:7:62:4024:12877/1	1	101	0:6 28384:2 0:2 28384:1 0:27 29382:1 0:28
C	HWUSI-EAS1631:75:FC:7:85:19154:15477/1	1	101	0:6 28384:2 0:2 28384:1 0:27 29382:1 0:28
C	HWUSI-EAS1631:75:FC:7:92:12219:19671/1	1	101	0:6 28384:2 0:2 28384:1 0:27 29382:1 0:28
C	HWUSI-EAS1631:75:FC:8:70:12264:18000/1	1	101	0:6 28384:2 0:2 28384:1 0:27 29382:1 0:28
C	HWUSI-EAS1631:75:FC:8:88:12261:16992/1	1	101	0:5 28384:2 0:2 28384:1 0:27 29382:1 0:29
C	HWUSI-EAS1631:75:FC:8:101:11010:12159/2	1	101	0:11 1:5 0:3 1:3 0:45
C	HWUSI-EAS1631:75:FC:7:65:9926:14092/2	1	101	0:11 1:5 0:3 1:3 0:45
C	HWUSI-EAS1631:75:FC:7:89:13015:4936/2	1	101	0:11 1:5 0:3 1:3 0:45
C	HWUSI-EAS1631:75:FC:8:20:6427:13438/1	1	101	0:6 28384:2 0:2 28384:1 0:27 29382:1 0:28
C	HWUSI-EAS1631:75:FC:8:92:4155:8157/1	1	101	0:6 28384:2 0:2 28384:1 0:27 29382:1 0:28
C	HWUSI-EAS1631:75:FC:8:98:4457:1421/1	1	101	0:6 28384:2 0:2 28384:1 0:27 29382:1 0:28
C	HWUSI-EAS1631:75:FC:7:33:16117:13801/2	1	101	0:11 1:5 0:3 1:3 0:45
C	HWUSI-EAS1631:75:FC:7:49:3407:20932/1	1	101	0:6 28384:2 0:2 28384:1 0:27 29382:1 0:28
C	HWUSI-EAS1631:75:FC:8:30:11682:16928/2	1	101	0:11 1:5 0:3 1:3 0:45
C	HWUSI-EAS1631:75:FC:8:70:3607:3793/1	1	101	0:6 28384:2 0:2 28384:1 0:27 29382:1 0:28
C	HWUSI-EAS1631:75:FC:8:85:7694:13782/2	1	101	0:11 1:5 0:3 1:3 0:45
C	HWUSI-EAS1631:75:FC:7:83:16455:11388/1	1	101	0:6 28384:2 0:2 28384:1 0:27 29382:1 0:28
C	HWUSI-EAS1631:75:FC:7:114:7939:10553/1	1	101	0:1 28384:2 0:2 28384:1 0:27 29382:1 0:33
C	HWUSI-EAS1631:75:FC:8:14:5937:20328/1	1	101	0:6 28384:2 0:2 28384:1 0:27 29382:1 0:28
C	HWUSI-EAS1631:75:FC:8:99:17217:9461/2	1	101	0:11 1:5 0:3 1:3 0:45
C	HWUSI-EAS1631:75:FC:7:33:7406:15799/2	1	101	0:11 1:5 0:3 1:3 0:45
C	HWUSI-EAS1631:75:FC:8:78:18957:3398/1	1	101	0:6 28384:2 0:2 28384:1 0:27 29382:1 0:28
C	HWUSI-EAS1631:75:FC:7:32:12415:2096/2	1	101	0:11 1:5 0:3 1:3 0:45
C	HWUSI-EAS1631:75:FC:7:103:18458:18440/1	1	101	0:6 28384:2 0:2 28384:1 0:27 29382:1 0:28
C	HWUSI-EAS1631:75:FC:8:32:14392:13868/2	1	101	0:11 1:5 0:3 1:3 0:45
C	HWUSI-EAS1631:75:FC:8:42:11738:9030/2	1	101	0:11 1:5 0:3 1:3 0:45
C	HWUSI-EAS1631:75:FC:7:27:12619:4678/2	1	101	0:11 1:5 0:3 1:3 0:45
C	HWUSI-EAS1631:75:FC:7:30:3362:16012/1	1	101	0:6 28384:2 0:2 28384:1 0:27 29382:1 0:28
C	HWUSI-EAS1631:75:FC:7:75:16017:9050/1	1	101	0:6 28384:2 0:2 28384:1 0:27 29382:1 0:28
C	HWUSI-EAS1631:75:FC:8:45:2074:1390/1	1	101	0:6 28384:2 0:2 28384:1 0:27 29382:1 0:28
C	HWUSI-EAS1631:75:FC:8:101:16588:4755/2	1	101	0:11 1:5 0:3 1:3 0:45
C	HWUSI-EAS1631:75:FC:8:62:9134:18377/2	1	101	0:11 1:5 0:3 1:3 0:45
C	HWUSI-EAS1631:75:FC:8:114:3502:2870/1	1	101	0:6 28384:2 0:2 28384:1 0:27 29382:1 0:28
C	HWUSI-EAS1631:75:FC:7:74:17982:10465/1	641107	101	0:60 641107:5 0:2
C	HWUSI-EAS1631:75:FC:7:95:16455:20129/1	1	101	0:6 28384:2 0:2 28384:1 0:27 29382:1 0:28
C	HWUSI-EAS1631:75:FC:8:9:16499:15609/1	1	101	0:6 28384:2 0:2 28384:1 0:27 29382:1 0:28
C	HWUSI-EAS1631:75:FC:7:120:14575:19350/2	1	101	0:11 1:5 0:3 1:3 0:45
C	HWUSI-EAS1631:75:FC:8:24:9778:2052/2	1	101	0:11 1:5 0:3 1:3 0:45
C	HWUSI-EAS1631:75:FC:7:91:2603:5127/1	1	101	0:6 28384:2 0:2 28384:1 0:27 29382:1 0:28
C	HWUSI-EAS1631:75:FC:8:103:17850:15222/2	1	101	0:11 1:5 0:3 1:3 0:45
C	HWUSI-EAS1631:75:FC:7:11:12826:11635/1	1	101	0:6 28384:2 0:2 28384:1 0:27 29382:1 0:28
C	HWUSI-EAS1631:75:FC:7:26:6067:7206/2	1	101	0:11 1:5 0:3 1:3 0:45
C	HWUSI-EAS1631:75:FC:8:35:3272:6452/1	1	101	0:6 28384:2 0:2 28384:1 0:27 29382:1 0:28
C	HWUSI-EAS1631:75:FC:8:91:10108:18033/1	1	101	0:6 28384:2 0:2 28384:1 0:27 29382:1 0:28
C	HWUSI-EAS1631:75:FC:8:81:9056:10380/1	1	101	0:6 28384:2 0:2 28384:1 0:27 29382:1 0:28
C	HWUSI-EAS1631:75:FC:8:91:10993:1942/1	1	101	0:6 28384:2 0:2 28384:1 0:27 29382:1 0:28
C	HWUSI-EAS1631:75:FC:7:45:9493:1650/2	1	101	0:11 1:5 0:3 1:3 0:45
C	HWUSI-EAS1631:75:FC:7:59:13283:2573/1	1	101	0:6 28384:2 0:2 28384:1 0:27 29382:1 0:28
C	HWUSI-EAS1631:75:FC:7:59:4748:3985/1	1	101	0:6 28384:2 0:2 28384:1 0:27 29382:1 0:28
C	HWUSI-EAS1631:75:FC:7:11:11203:6456/2	1	101	0:11 1:5 0:3 1:3 0:45
C	HWUSI-EAS1631:75:FC:7:9:5729:7650/2	1	101	0:11 1:5 0:3 1:3 0:45
C	HWUSI-EAS1631:75:FC:7:35:13945:3958/2	1	101	0:11 1:5 0:3 1:3 0:45
C	HWUSI-EAS1631:75:FC:7:91:5118:6382/2	1	101	0:11 1:5 0:3 1:3 0:45
C	HWUSI-EAS1631:75:FC:7:104:1321:2976/2	1	101	0:11 1:5 0:3 1:3 0:45
C	HWUSI-EAS1631:75:FC:8:13:18575:12830/2	1	101	0:11 1:5 0:3 1:3 0:45
C	HWUSI-EAS1631:75:FC:8:26:17750:10412/2	1	101	0:11 1:5 0:3 1:3 0:45
C	HWUSI-EAS1631:75:FC:8:37:6207:11489/2	1	101	0:11 1:5 0:3 1:3 0:45
C	HWUSI-EAS1631:75:FC:8:49:19329:7425/2	1	101	0:11 1:5 0:3 1:3 0:45
C	HWUSI-EAS1631:75:FC:8:57:17870:12193/2	1	101	0:11 1:5 0:3 1:3 0:45
C	HWUSI-EAS1631:75:FC:8:63:9916:1987/2	1	101	0:11 1:5 0:3 1:3 0:45
C	HWUSI-EAS1631:75:FC:7:28:18462:8688/1	1	101	0:6 28384:2 0:2 28384:1 0:27 29382:1 0:28
C	HWUSI-EAS1631:75:FC:8:19:3758:18208/1	1	101	28384:2 0:2 28384:1 0:27 29382:1 0:34
C	HWUSI-EAS1631:75:FC:8:47:13944:14405/2	1	101	0:11 1:5 0:3 1:3 0:45
C	HWUSI-EAS1631:75:FC:8:20:13949:7138/1	1	101	0:6 28384:2 0:2 28384:1 0:27 29382:1 0:28
C	HWUSI-EAS1631:75:FC:8:67:14362:4103/2	1	101	0:11 1:5 0:3 1:3 0:45
C	HWUSI-EAS1631:75:FC:8:107:15135:7317/2	1	101	0:11 1:5 0:3 1:3 0:45
C	HWUSI-EAS1631:75:FC:7:21:12400:13477/2	1	101	0:11 1:5 0:3 1:3 0:45
C	HWUSI-EAS1631:75:FC:7:35:12385:12940/2	1	101	0:11 1:5 0:3 1:3 0:45
C	HWUSI-EAS1631:75:FC:7:41:8115:5292/2	1	101	0:11 1:5 0:3 1:3 0:45
C	HWUSI-EAS1631:75:FC:7:79:1682:10366/2	1	101	0:6 1:5 0:3 1:3 0:50
C	HWUSI-EAS1631:75:FC:7:89:18089:5177/2	1	101	0:11 1:5 0:3 1:3 0:45
C	HWUSI-EAS1631:75:FC:8:36:11136:13187/1	1	101	0:6 28384:2 0:2 28384:1 0:27 29382:1 0:28
C	HWUSI-EAS1631:75:FC:8:88:12181:15987/2	1	101	0:11 1:5 0:3 1:3 0:45
C	HWUSI-EAS1631:75:FC:7:4:13420:4257/2	1	101	0:11 1:5 0:3 1:3 0:45
C	HWUSI-EAS1631:75:FC:7:17:6121:9296/2	1	101	0:11 1:5 0:3 1:3 0:45
C	HWUSI-EAS1631:75:FC:7:18:16452:7030/2	1	101	0:10 1:5 0:3 1:3 0:46
C	HWUSI-EAS1631:75:FC:7:40:16378:5429/2	1	101	0:11 1:5 0:3 1:3 0:45
C	HWUSI-EAS1631:75:FC:7:102:5089:10308/2	1	101	0:11 1:5 0:3 1:3 0:45
C	HWUSI-EAS1631:75:FC:8:87:13093:12800/2	1	101	0:6 1:5 0:3 1:3 0:50
C	HWUSI-EAS1631:75:FC:8:105:16411:14149/1	1	101	0:6 28384:2 0:2 28384:1 0:27 29382:1 0:24 A:4
C	HWUSI-EAS1631:75:FC:7:16:7864:15945/2	1	101	0:11 1:5 0:3 1:3 0:45
C	HWUSI-EAS1631:75:FC:7:32:4979:15460/1	1	101	0:6 28384:2 0:2 28384:1 0:27 29382:1 0:28
C	HWUSI-EAS1631:75:FC:7:55:7499:13804/2	1	101	0:11 1:5 0:3 1:3 0:45
C	HWUSI-EAS1631:75:FC:8:39:11453:7924/2	1	101	0:11 1:5 0:3 1:3 0:45
C	HWUSI-EAS1631:75:FC:8:51:5733:8593/2	1	101	0:11 1:5 0:3 1:3 0:45
C	HWUSI-EAS1631:75:FC:8:78:8763:15096/2	1	101	0:11 1:5 0:3 1:3 0:45
C	HWUSI-EAS1631:75:FC:7:54:11607:7546/2	1	101	0:11 1:5 0:3 1:3 0:45
C	HWUSI-EAS1631:75:FC:7:64:11766:8904/1	1	101	0:6 28384:2 0:2 28384:1 0:27 29382:1 0:28
C	HWUSI-EAS1631:75:FC:8:22:4848:15032/1	1	101	0:6 28384:2 0:2 28384:1 0:27 29382:1 0:28
C	HWUSI-EAS1631:75:FC:8:57:6143:6656/1	1	101	0:6 28384:2 0:2 28384:1 0:27 29382:1 0:28
C	HWUSI-EAS1631:75:FC:8:93:4388:7254/2	1	101	0:11 1:5 0:3 1:3 0:45
C	HWUSI-EAS1631:75:FC:7:43:17301:7817/1	1	101	0:6 28384:2 0:2 28384:1 0:27 29382:1 0:28
C	HWUSI-EAS1631:75:FC:8:10:3247:19464/1	1	101	0:6 28384:2 0:2 28384:1 0:27 29382:1 0:28
C	HWUSI-EAS1631:75:FC:8:108:8229:6300/2	1	101	0:11 1:5 0:3 1:3 0:45
C	HWUSI-EAS1631:75:FC:8:111:10270:9910/2	1	101	0:11 1:5 0:3 1:3 0:45
C	HWUSI-EAS1631:75:FC:7:19:1582:16203/1	1	101	0:6 28384:2 0:2 28384:1 0:27 29382:1 0:28
C	HWUSI-EAS1631:75:FC:7:77:18617:1900/1	1	101	0:6 28384:2 0:2 28384:1 0:27 29382:1 0:28
C	HWUSI-EAS1631:75:FC:8:30:3260:4441/2	1	101	0:11 1:5 0:3 1:3 0:45
C	HWUSI-EAS1631:75:FC:8:43:18790:7700/2	1	101	0:11 1:5 0:3 1:3 0:45
C	HWUSI-EAS1631:75:FC:8:48:10565:14890/1	1	101	0:6 28384:2 0:2 28384:1 0:27 29382:1 0:28
C	HWUSI-EAS1631:75:FC:7:94:12401:13798/2	1	101	0:11 1:5 0:3 1:3 0:45
C	HWUSI-EAS1631:75:FC:8:15:4699:13928/2	1	101	0:11 1:5 0:3 1:3 0:45
C	HWUSI-EAS1631:75:FC:8:30:13819:1639/2	1	101	0:11 1:5 0:3 1:3 0:45
C	HWUSI-EAS1631:75:FC:8:32:4925:16022/1	1	101	0:6 28384:2 0:2 28384:1 0:27 29382:1 0:28
C	HWUSI-EAS1631:75:FC:8:47:2441:3218/1	1	101	0:6 28384:2 0:2 28384:1 0:27 29382:1 0:28
C	HWUSI-EAS1631:75:FC:7:87:1356:12850/1	1	101	0:6 28384:2 0:2 28384:1 0:27 29382:1 0:28
C	HWUSI-EAS1631:75:FC:7:34:6805:19603/1	1	101	0:6 28384:2 0:2 28384:1 0:27 29382:1 0:28
C	HWUSI-EAS1631:75:FC:7:43:14230:14008/1	1	101	0:6 28384:2 0:2 28384:1 0:27 29382:1 0:28
C	HWUSI-EAS1631:75:FC:8:102:4715:3350/1	1	101	0:6 28384:2 0:2 28384:1 0:27 29382:1 0:28
C	HWUSI-EAS1631:75:FC:7:3:10072:1327/1	59919	101	0:10 59919:5 0:52
C	HWUSI-EAS1631:75:FC:7:68:11123:20141/1	2	101	2:2 0:5 2:1 0:47 2:1 0:11
C	HWUSI-EAS1631:75:FC:8:31:17050:2562/1	1	101	0:6 28384:2 0:2 28384:1 0:27 29382:1 0:28
C	HWUSI-EAS1631:75:FC:8:83:17711:9157/1	1	101	0:6 28384:2 0:2 28384:1 0:27 29382:1 0:28
C	HWUSI-EAS1631:75:FC:8:98:15853:5158/2	1	101	0:11 1:5 0:3 1:3 0:45
C	HWUSI-EAS1631:75:FC:7:24:13914:6946/2	1	101	0:6 1:5 0:3 1:3 0:50
C	HWUSI-EAS1631:75:FC:7:53:4845:11882/2	1	101	0:11 1:5 0:3 1:3 0:45
C	HWUSI-EAS1631:75:FC:7:87:12329:8544/2	1	101	0:11 1:5 0:3 1:3 0:45
C	HWUSI-EAS1631:75:FC:8:31:8383:9333/1	1	101	0:6 28384:2 0:2 28384:1 0:27 29382:1 0:28
C	HWUSI-EAS1631:75:FC:8:49:18746:6965/2	1	101	0:11 1:5 0:3 1:3 0:45
C	HWUSI-EAS1631:75:FC:7:14:16551:4610/1	1	101	0:1 28384:2 0:2 28384:1 0:27 29382:1 0:33
C	HWUSI-EAS1631:75:FC:7:56:13056:5707/2	1	101	0:11 1:5 0:3 1:3 0:45
C	HWUSI-EAS1631:75:FC:7:115:9960:1641/2	1	101	0:11 1:5 0:3 1:3 0:45
C	HWUSI-EAS1631:75:FC:8:36:4899:13512/2	1	101	0:11 1:5 0:3 1:3 0:45
C	HWUSI-EAS1631:75:FC:8:101:7340:4984/1	1	101	0:5 28384:2 0:2 28384:1 0:27 29382:1 0:29
C	HWUSI-EAS1631:75:FC:7:23:7671:10778/1	1	101	0:6 28384:2 0:2 28384:1 0:27 29382:1 0:28
C	HWUSI-EAS1631:75:FC:7:23:4576:11070/1	1	101	0:1 28384:2 0:2 28384:1 0:27 29382:1 0:33
C	HWUSI-EAS1631:75:FC:7:74:7851:10818/2	1	101	0:11 1:5 0:3 1:3 0:45
C	HWUSI-EAS1631:75:FC:7:92:7773:20709/1	1	101	0:6 28384:2 0:2 28384:1 0:27 29382:1 0:28
C	HWUSI-EAS1631:75:FC:7:95:7900:13076/2	1	101	0:11 1:5 0:3 1:3 0:10 A:35
C	HWUSI-EAS1631:75:FC:8:17:15987:2337/2	1	101	0:11 1:5 0:3 1:3 0:45
C	HWUSI-EAS1631:75:FC:8:22:11146:9289/2	1	101	0:11 1:5 0:3 1:3 0:45
C	HWUSI-EAS1631:75:FC:8:27:10497:5114/1	1	101	0:6 28384:2 0:2 28384:1 0:27 29382:1 0:28
C	HWUSI-EAS1631:75:FC:8:31:5099:1862/1	1	101	0:6 28384:2 0:2 28384:1 0:27 29382:1 0:28
C	HWUSI-EAS1631:75:FC:8:38:2262:11227/1	1	101	0:6 28384:2 0:2 28384:1 0:27 29382:1 0:28
C	HWUSI-EAS1631:75:FC:8:69:15553:5084/1	28384	101	0:3 28384:5 0:2 28384:1 0:27 29382:1 0:28
C	HWUSI-EAS1631:75:FC:8:88:4955:19497/1	1	101	0:6 28384:2 0:2 28384:1 0:27 29382:1 0:28
C	HWUSI-EAS1631:75:FC:8:92:7357:9371/2	1	101	0:11 1:5 0:3 1:3 0:45
C	HWUSI-EAS1631:75:FC:7:10:11763:3688/1	1	101	0:6 28384:2 0:2 28384:1 0:27 29382:1 0:28
C	HWUSI-EAS1631:75:FC:7:25:6412:6932/2	1	101	0:11 1:5 0:3 1:3 0:45
C	HWUSI-EAS1631:75:FC:7:42:7080:4645/2	1	101	0:11 1:5 0:3 1:3 0:45
C	HWUSI-EAS1631:75:FC:7:72:12880:15081/1	1	101	0:6 28384:2 0:2 28384:1 0:27 29382:1 0:28
C	HWUSI-EAS1631:75:FC:8:40:9522:20649/1	1	101	0:6 28384:2 0:2 28384:1 0:27 29382:1 0:28
C	HWUSI-EAS1631:75:FC:8:53:3070:2823/1	1	101	0:6 28384:2 0:2 28384:1 0:27 29382:1 0:28
C	HWUSI-EAS1631:75:FC:8:56:2015:12888/1	1	101	0:1 28384:2 0:2 28384:1 0:27 29382:1 0:33
C	HWUSI-EAS1631:75:FC:8:57:3257:8342/1	1	101	0:6 28384:2 0:2 28384:1 0:27 29382:1 0:28
C	HWUSI-EAS1631:75:FC:8:68:4802:6727/2	1	101	0:11 1:5 0:3 1:3 0:45
C	HWUSI-EAS1631:75:FC:8:78:13067:3977/2	1	101	0:11 1:5 0:3 1:3 0:45
C	HWUSI-EAS1631:75:FC:8:98:1862:9057/1	1	101	0:6 28384:2 0:2 28384:1 0:27 29382:1 0:28
C	HWUSI-EAS1631:75:FC:7:33:10761:13849/2	1	101	0:11 1:5 0:3 1:3 0:45
C	HWUSI-EAS1631:75:FC:7:34:14783:18880/2	1	101	0:11 1:5 0:3 1:3 0:45
C	HWUSI-EAS1631:75:FC:7:46:18752:12924/1	1	101	0:6 28384:2 0:2 28384:1 0:27 29382:1 0:28
C	HWUSI-EAS1631:75:FC:7:54:6895:17485/2	1	101	0:11 1:5 0:3 1:3 0:45
C	HWUSI-EAS1631:75:FC:7:56:16924:10949/1	1	101	0:6 28384:2 0:2 28384:1 0:27 29382:1 0:28
C	HWUSI-EAS1631:75:FC:7:59:12176:2793/2	1	101	0:11 1:5 0:3 1:3 0:45
C	HWUSI-EAS1631:75:FC:7:76:17740:12196/1	1	101	0:6 28384:2 0:2 28384:1 0:27 29382:1 0:28
C	HWUSI-EAS1631:75:FC:7:90:8082:16118/2	1	101	0:11 1:5 0:3 1:3 0:45
C	HWUSI-EAS1631:75:FC:7:91:13145:13319/1	1	101	0:6 28384:2 0:2 28384:1 0:27 29382:1 0:28
C	HWUSI-EAS1631:75:FC:7:103:6791:14489/1	1	101	0:6 28384:2 0:2 28384:1 0:27 29382:1 0:28
C	HWUSI-EAS1631:75:FC:8:15:5419:2615/2	1	101	0:11 1:5 0:3 1:3 0:45
C	HWUSI-EAS1631:75:FC:8:42:4372:12153/1	1	101	0:6 28384:2 0:2 28384:1 0:27 29382:1 0:28
C	HWUSI-EAS1631:75:FC:8:69:4297:3619/1	1	101	28384:2 0:2 28384:1 0:27 29382:1 0:34
C	HWUSI-EAS1631:75:FC:8:84:9293:15996/2	1	101	0:11 1:5 0:3 1:3 0:45
C	HWUSI-EAS1631:75:FC:7:11:10363:18624/2	1	101	0:11 1:5 0:3 1:3 0:45
C	HWUSI-EAS1631:75:FC:7:28:7945:13558/1	1	101	0:6 28384:2 0:2 28384:1 0:27 29382:1 0:28
C	HWUSI-EAS1631:75:FC:7:36:16332:3229/2	1	101	0:11 1:5 0:3 1:3 0:45
C	HWUSI-EAS1631:75:FC:7:38:17268:15467/2	1	101	0:11 1:5 0:3 1:3 0:45
C	HWUSI-EAS1631:75:FC:7:41:15943:2499/2	1	101	0:11 1:5 0:3 1:3 0:45
C	HWUSI-EAS1631:75:FC:7:62:4289:8134/1	1	101	0:1 28384:2 0:2 28384:1 0:27 29382:1 0:33
C	HWUSI-EAS1631:75:FC:7:70:10558:12660/2	1	101	0:11 1:5 0:3 1:3 0:45
C	HWUSI-EAS1631:75:FC:7:77:8366:8422/1	1	101	0:6 28384:2 0:2 28384:1 0:27 29382:1 0:28
C	HWUSI-EAS1631:75:FC:7:99:18207:11169/2	1	101	0:11 1:5 0:3 1:3 0:45
C	HWUSI-EAS1631:75:FC:7:101:16115:8215/2	1	101	0:11 1:5 0:3 1:3 0:45
C	HWUSI-EAS1631:75:FC:8:24:10186:17946/2	1	101	0:11 1:5 0:3 1:3 0:45
C	HWUSI-EAS1631:75:FC:8:38:5857:1884/1	1	101	0:6 28384:2 0:2 28384:1 0:27 29382:1 0:28
C	HWUSI-EAS1631:75:FC:8:54:17794:5435/2	1	101	0:11 1:5 0:3 1:3 0:45
C	HWUSI-EAS1631:75:FC:8:57:13267:3163/1	1	101	0:6 28384:2 0:2 28384:1 0:27 29382:1 0:28
C	HWUSI-EAS1631:75:FC:8:58:13349:7298/1	1	101	0:6 28384:2 0:2 28384:1 0:27 29382:1 0:28
C	HWUSI-EAS1631:75:FC:8:58:15521:11191/1	1	101	0:6 28384:2 0:2 28384:1 0:27 29382:1 0:28
C	HWUSI-EAS1631:75:FC:8:74:11423:8672/2	1	101	0:6 1:5 0:3 1:3 0:50
C	HWUSI-EAS1631:75:FC:8:91:2599:8977/1	1	101	0:6 28384:2 0:2 28384:1 0:27 29382:1 0:28
C	HWUSI-EAS1631:75:FC:7:14:5557:20379/2	1	101	0:11 1:5 0:3 1:3 0:45
C	HWUSI-EAS1631:75:FC:7:27:11879:4147/1	1	101	0:6 28384:2 0:2 28384:1 0:27 29382:1 0:28
C	HWUSI-EAS1631:75:FC:7:30:14185:19188/1	1	101	0:6 28384:2 0:2 28384:1 0:27 29382:1 0:28
C	HWUSI-EAS1631:75:FC:7:32:4713:11055/2	1	101	0:11 1:5 0:3 1:3 0:45
C	HWUSI-EAS1631:75:FC:7:43:14110:19338/1	1	101	0:6 28384:2 0:2 28384:1 0:27 29382:1 0:28
C	HWUSI-EAS1631:75:FC:7:55:5803:7926/1	1	101	0:6 28384:2 0:2 28384:1 0:27 29382:1 0:28
C	HWUSI-EAS1631:75:FC:7:55:8825:14057/1	1	101	0:6 28384:2 0:2 28384:1 0:27 29382:1 0:28
C	HWUSI-EAS1631:75:FC:7:60:6965:15022/1	1	101	0:6 28384:2 0:2 28384:1 0:27 29382:1 0:28
C	HWUSI-EAS1631:75:FC:7:70:11810:8814/1	1	101	0:6 28384:2 0:2 28384:1 0:27 29382:1 0:28
C	HWUSI-EAS1631:75:FC:7:84:12235:12600/2	1	101	0:11 1:5 0:3 1:3 0:45
C	HWUSI-EAS1631:75:FC:7:86:8648:17778/1	1	101	0:6 28384:2 0:2 28384:1 0:27 29382:1 0:28
C	HWUSI-EAS1631:75:FC:7:88:9512:17173/1	1	101	0:6 28384:2 0:2 28384:1 0:27 29382:1 0:28
C	HWUSI-EAS1631:75:FC:7:88:11427:20150/1	1	101	0:6 28384:2 0:2 28384:1 0:27 29382:1 0:28
C	HWUSI-EAS1631:75:FC:7:90:17859:20365/1	1	101	0:6 28384:2 0:2 28384:1 0:27 29382:1 0:28
C	HWUSI-EAS1631:75:FC:7:93:16635:2194/2	1	101	0:11 1:5 0:3 1:3 0:45
C	HWUSI-EAS1631:75:FC:7:95:7986:4667/2	1	101	0:11 1:5 0:3 1:3 0:10 A:35
C	HWUSI-EAS1631:75:FC:7:95:3046:5911/1	1	101	0:6 28384:2 0:2 28384:1 0:27 29382:1 0:28
C	HWUSI-EAS1631:75:FC:7:97:5824:16212/2	1	101	0:11 1:5 0:3 1:3 0:45
C	HWUSI-EAS1631:75:FC:7:106:16463:5225/1	1	101	0:6 28384:2 0:2 28384:1 0:27 29382:1 0:28
C	HWUSI-EAS1631:75:FC:7:107:4659:14497/1	1	101	0:6 28384:2 0:2 28384:1 0:27 29382:1 0:28
C	HWUSI-EAS1631:75:FC:7:109:19152:8214/1	1	101	0:7 28384:2 0:2 28384:1 0:27 29382:1 0:27
C	HWUSI-EAS1631:75:FC:8:4:14653:6190/2	1	101	0:11 1:5 0:3 1:3 0:45
C	HWUSI-EAS1631:75:FC:8:14:13835:3431/2	1	101	0:11 1:5 0:3 1:3 0:45
C	HWUSI-EAS1631:75:FC:8:19:13908:11302/2	1	101	0:11 1:5 0:3 1:3 0:45
C	HWUSI-EAS1631:75:FC:8:21:7986:7265/2	1	101	0:11 1:5 0:3 1:3 0:45
C	HWUSI-EAS1631:75:FC:8:23:7431:19579/1	1	101	0:6 28384:2 0:2 28384:1 0:27 29382:1 0:28
C	HWUSI-EAS1631:75:FC:8:31:7981:20280/2	1	101	0:11 1:5 0:3 1:3 0:45
C	HWUSI-EAS1631:75:FC:8:68:4409:12600/1	1	101	0:6 28384:2 0:2 28384:1 0:27 29382:1 0:28
C	HWUSI-EAS1631:75:FC:8:68:18810:18659/1	1	101	0:6 28384:2 0:2 28384:1 0:27 29382:1 0:28
C	HWUSI-EAS1631:75:FC:8:79:4495:16758/1	1	101	0:6 28384:2 0:2 28384:1 0:27 29382:1 0:2 A:26
C	HWUSI-EAS1631:75:FC:7:8:18574:1209/1	2527982	101	0:6 28384:2 0:2 28384:1 0:27 29382:1 0:23 2527982:4 0:1
C	HWUSI-EAS1631:75:FC:7:16:10702:15393/2	1	101	0:11 1:5 0:3 1:3 0:45
C	HWUSI-EAS1631:75:FC:7:22:19599:9420/2	1	101	0:11 1:5 0:3 1:3 0:45
C	HWUSI-EAS1631:75:FC:7:23:18790:14471/1	1	101	0:6 28384:2 0:2 28384:1 0:27 29382:1 0:28
C	HWUSI-EAS1631:75:FC:7:40:5408:15704/1	1	101	0:6 28384:2 0:2 28384:1 0:27 29382:1 0:28
C	HWUSI-EAS1631:75:FC:7:46:13901:11075/2	1	101	0:11 1:5 0:3 1:3 0:45
C	HWUSI-EAS1631:75:FC:7:52:8646:19038/2	1	101	0:11 1:5 0:3 1:3 0:45
C	HWUSI-EAS1631:75:FC:7:53:9180:5566/2	1	101	0:6 1:5 0:3 1:3 0:50
C	HWUSI-EAS1631:75:FC:7:54:4212:18049/1	1	101	0:6 28384:2 0:2 28384:1 0:27 29382:1 0:28
C	HWUSI-EAS1631:75:FC:7:67:9636:17861/2	1	101	0:11 1:5 0:3 1:3 0:45
C	HWUSI-EAS1631:75:FC:7:69:17896:8157/2	1	101	0:11 1:5 0:3 1:3 0:45
C	HWUSI-EAS1631:75:FC:7:71:4749:6879/1	1	101	0:6 28384:2 0:2 28384:1 0:27 29382:1 0:28
C	HWUSI-EAS1631:75:FC:7:71:5623:14832/1	1	101	0:6 28384:2 0:2 28384:1 0:27 29382:1 0:28
C	HWUSI-EAS1631:75:FC:7:72:16649:16680/2	1	101	0:11 1:5 0:3 1:3 0:45
C	HWUSI-EAS1631:75:FC:7:74:12055:16444/1	1	101	0:6 28384:2 0:2 28384:1 0:27 29382:1 0:28
C	HWUSI-EAS1631:75:FC:7:81:7124:2341/2	1	101	0:11 1:5 0:3 1:3 0:45
C	HWUSI-EAS1631:75:FC:7:86:5294:17268/1	1	101	0:6 28384:2 0:2 28384:1 0:27 29382:1 0:28
C	HWUSI-EAS1631:75:FC:7:89:6840:15103/1	1	101	0:6 28384:2 0:2 28384:1 0:27 29382:1 0:28
C	HWUSI-EAS1631:75:FC:7:90:15232:15136/1	1	101	0:5 28384:2 0:2 28384:1 0:27 29382:1 0:29
C	HWUSI-EAS1631:75:FC:7:97:9956:4237/1	1	101	0:6 28384:2 0:2 28384:1 0:27 29382:1 0:28
C	HWUSI-EAS1631:75:FC:7:111:13050:16969/1	1	101	0:6 28384:2 0:2 28384:1 0:27 29382:1 0:28
C	HWUSI-EAS1631:75:FC:7:112:13820:4594/1	28384	101	0:9 28384:1 0:10 28384:9 0:5 29382:4 0:29
C	HWUSI-EAS1631:75:FC:7:118:14848:12610/2	1	101	0:11 1:5 0:3 1:3 0:45
C	HWUSI-EAS1631:75:FC:7:120:15389:17193/1	1	101	0:6 28384:2 0:2 28384:1 0:27 29382:1 0:28
C	HWUSI-EAS1631:75:FC:8:14:18227:18451/1	1	101	0:6 28384:2 0:2 28384:1 0:27 29382:1 0:28
C	HWUSI-EAS1631:75:FC:8:26:7469:18152/1	1	101	0:6 28384:2 0:2 28384:1 0:27 29382:1 0:28
C	HWUSI-EAS1631:75:FC:8:29:18263:9204/1	1	101	0:6 28384:2 0:2 28384:1 0:27 29382:1 0:28
C	HWUSI-EAS1631:75:FC:8:34:5490:16775/1	1	101	0:6 28384:2 0:2 28384:1 0:27 29382:1 0:28
C	HWUSI-EAS1631:75:FC:8:48:10639:20812/1	1	101	0:6 28384:2 0:2 28384:1 0:27 29382:1 0:28
C	HWUSI-EAS1631:75:FC:8:51:7675:5942/1	1	101	0:6 28384:2 0:2 28384:1 0:27 29382:1 0:28
C	HWUSI-EAS1631:75:FC:8:77:16617:8501/1	1	101	0:6 28384:2 0:2 28384:1 0:27 29382:1 0:28
C	HWUSI-EAS1631:75:FC:8:103:6999:15160/1	1	101	0:1 28384:2 0:2 28384:1 0:27 29382:1 0:33
C	HWUSI-EAS1631:75:FC:7:3:7666:14249/2	1	101	0:11 1:5 0:3 1:3 0:45
C	HWUSI-EAS1631:75:FC:7:13:6679:13676/1	1	101	0:5 28384:2 0:2 28384:1 0:27 29382:1 0:29
C	HWUSI-EAS1631:75:FC:7:19:6026:11156/2	1	101	0:11 1:5 0:3 1:3 0:45
C	HWUSI-EAS1631:75:FC:7:29:10440:2767/2	1	101	0:11 1:5 0:3 1:3 0:45
C	HWUSI-EAS1631:75:FC:7:32:7453:16638/2	1	101	0:11 1:5 0:3 1:3 0:45
C	HWUSI-EAS1631:75:FC:7:37:19272:4644/1	1	101	0:6 28384:2 0:2 28384:1 0:27 29382:1 0:28
C	HWUSI-EAS1631:75:FC:7:46:9411:8846/1	1	101	0:6 28384:2 0:2 28384:1 0:27 29382:1 0:28
C	HWUSI-EAS1631:75:FC:7:55:9934:15067/1	1	101	0:6 28384:2 0:2 28384:1 0:27 29382:1 0:28
C	HWUSI-EAS1631:75:FC:7:59:5275:20095/1	1	101	0:6 28384:2 0:2 28384:1 0:27 29382:1 0:28
C	HWUSI-EAS1631:75:FC:7:60:5561:16818/1	1	101	0:6 28384:2 0:2 28384:1 0:27 29382:1 0:28
C	HWUSI-EAS1631:75:FC:7:72:7683:13958/1	1	101	0:6 28384:2 0:2 28384:1 0:27 29382:1 0:28
C	HWUSI-EAS1631:75:FC:7:75:8912:15864/1	1	101	0:6 28384:2 0:2 28384:1 0:27 29382:1 0:28
C	HWUSI-EAS1631:75:FC:7:83:16040:15820/2	1	101	0:11 1:5 0:3 1:3 0:45
C	HWUSI-EAS1631:75:FC:7:84:9892:4238/2	1	101	0:11 1:5 0:3 1:3 0:45
C	HWUSI-EAS1631:75:FC:7:92:13522:8045/2	1	101	0:11 1:5 0:3 1:3 0:45
C	HWUSI-EAS1631:75:FC:7:95:8083:3808/2	1	101	0:11 1:5 0:3 1:3 0:10 A:35
C	HWUSI-EAS1631:75:FC:7:95:16076:17579/2	1	101	0:11 1:5 0:3 1:3 0:10 A:35
C	HWUSI-EAS1631:75:FC:8:18:10471:7955/2	1	101	0:11 1:5 0:3 1:3 0:45
C	HWUSI-EAS1631:75:FC:8:28:3136:11387/1	1	101	0:6 28384:2 0:2 28384:1 0:27 29382:1 0:28
C	HWUSI-EAS1631:75:FC:8:31:15682:2007/1	1	101	0:6 28384:2 0:2 28384:1 0:27 29382:1 0:28
C	HWUSI-EAS1631:75:FC:8:34:7381:10246/1	1	101	0:6 28384:2 0:2 28384:1 0:27 29382:1 0:28
C	HWUSI-EAS1631:75:FC:8:43:11443:11786/1	1	101	0:6 28384:2 0:2 28384:1 0:27 29382:1 0:28
C	HWUSI-EAS1631:75:FC:8:57:12866:5619/1	1	101	0:6 28384:2 0:2 28384:1 0:27 29382:1 0:28
C	HWUSI-EAS1631:75:FC:8:60:9918:16608/1	1	101	0:6 28384:2 0:2 28384:1 0:27 29382:1 0:28
C	HWUSI-EAS1631:75:FC:8:82:16890:6218/1	1	101	0:6 28384:2 0:2 28384:1 0:27 29382:1 0:28
C	HWUSI-EAS1631:75:FC:8:88:12193:1097/1	1	101	0:6 28384:2 0:2 28384:1 0:27 29382:1 0:28
C	HWUSI-EAS1631:75:FC:8:92:9296:7024/2	1	101	0:11 1:5 0:3 1:3 0:45
C	HWUSI-EAS1631:75:FC:8:99:12294:11792/2	1	101	0:11 1:5 0:3 1:3 0:45
C	HWUSI-EAS1631:75:FC:7:9:3687:4447/1	1	101	0:6 28384:2 0:2 28384:1 0:27 29382:1 0:28
C	HWUSI-EAS1631:75:FC:7:21:18210:14030/1	1	101	0:6 28384:2 0:2 28384:1 0:27 29382:1 0:28
C	HWUSI-EAS1631:75:FC:7:23:4198:6039/1	1	101	0:6 28384:2 0:2 28384:1 0:27 29382:1 0:28
C	HWUSI-EAS1631:75:FC:7:33:7010:16730/1	1	101	0:6 28384:2 0:2 28384:1 0:27 29382:1 0:28
C	HWUSI-EAS1631:75:FC:7:34:10147:10023/1	1	101	0:6 28384:2 0:2 28384:1 0:27 29382:1 0:28
C	HWUSI-EAS1631:75:FC:7:34:17060:12720/2	1	101	0:11 1:5 0:3 1:3 0:45
C	HWUSI-EAS1631:75:FC:7:40:5919:12939/2	1	101	0:11 1:5 0:3 1:3 0:45
C	HWUSI-EAS1631:75:FC:7:41:19580:14521/1	1	101	0:6 28384:2 0:2 28384:1 0:27 29382:1 0:28
C	HWUSI-EAS1631:75:FC:7:65:9669:15598/1	1	101	0:5 28384:2 0:2 28384:1 0:27 29382:1 0:29
C	HWUSI-EAS1631:75:FC:7:80:13942:4263/2	1	101	0:11 1:5 0:3 1:3 0:45
C	HWUSI-EAS1631:75:FC:8:8:16883:15487/2	1	101	0:11 1:5 0:3 1:3 0:45
C	HWUSI-EAS1631:75:FC:8:11:7099:6890/1	1	101	0:6 28384:2 0:2 28384:1 0:27 29382:1 0:28
C	HWUSI-EAS1631:75:FC:8:24:6141:13698/1	1	101	0:6 28384:2 0:2 28384:1 0:27 29382:1 0:28
C	HWUSI-EAS1631:75:FC:8:25:7103:2179/2	1	101	0:10 1:5 0:3 1:3 0:46
C	HWUSI-EAS1631:75:FC:8:30:5319:8653/2	1	101	0:11 1:5 0:3 1:3 0:45
C	HWUSI-EAS1631:75:FC:8:49:3619:14147/2	1	101	0:11 1:5 0:3 1:3 0:45
C	HWUSI-EAS1631:75:FC:8:52:10946:3964/2	1	101	0:11 1:5 0:3 1:3 0:45
C	HWUSI-EAS1631:75:FC:8:65:3222:3678/1	1	101	0:6 28384:2 0:2 28384:1 0:27 29382:1 0:28
C	HWUSI-EAS1631:75:FC:8:70:4702:9888/1	1	101	0:6 28384:2 0:2 28384:1 0:27 29382:1 0:28
C	HWUSI-EAS1631:75:FC:8:93:8326:13430/1	1	101	0:6 28384:2 0:2 28384:1 0:27 29382:1 0:28
C	HWUSI-EAS1631:75:FC:8:101:5384:7761/1	1	101	0:6 28384:2 0:2 28384:1 0:27 29382:1 0:28
C	HWUSI-EAS1631:75:FC:7:41:16434:9659/1	1	101	0:6 28384:2 0:2 28384:1 0:27 29382:1 0:28
C	HWUSI-EAS1631:75:FC:7:49:19487:15853/1	1	101	0:6 28384:2 0:2 28384:1 0:27 29382:1 0:28
C	HWUSI-EAS1631:75:FC:7:52:10451:18915/1	1	101	0:6 28384:2 0:2 28384:1 0:27 29382:1 0:28
C	HWUSI-EAS1631:75:FC:7:68:15421:19854/2	1	101	0:11 1:5 0:3 1:3 0:45
C	HWUSI-EAS1631:75:FC:7:69:12093:15923/1	1	101	0:6 28384:2 0:2 28384:1 0:27 29382:1 0:28
C	HWUSI-EAS1631:75:FC:7:69:15341:20128/1	1	101	0:6 28384:2 0:2 28384:1 0:27 29382:1 0:28
C	HWUSI-EAS1631:75:FC:7:70:10875:17474/1	1	101	0:6 28384:2 0:2 28384:1 0:27 29382:1 0:28
C	HWUSI-EAS1631:75:FC:7:72:7843:5558/2	1	101	0:11 1:5 0:3 1:3 0:45
C	HWUSI-EAS1631:75:FC:7:83:13862:6029/2	1	101	0:11 1:5 0:3 1:3 0:45
C	HWUSI-EAS1631:75:FC:7:99:5879:19779/1	1	101	0:6 28384:2 0:2 28384:1 0:27 29382:1 0:28
C	HWUSI-EAS1631:75:FC:7:102:9452:3319/1	1	101	0:6 28384:2 0:2 28384:1 0:27 29382:1 0:28
C	HWUSI-EAS1631:75:FC:8:12:4779:3791/1	1	101	0:6 28384:2 0:2 28384:1 0:27 29382:1 0:28
C	HWUSI-EAS1631:75:FC:8:36:3255:11119/1	1	101	0:6 28384:2 0:2 28384:1 0:27 29382:1 0:28
C	HWUSI-EAS1631:75:FC:8:40:13175:14965/1	1	101	0:6 28384:2 0:2 28384:1 0:27 29382:1 0:28
C	HWUSI-EAS1631:75:FC:8:44:3701:17770/1	1	101	0:6 28384:2 0:2 28384:1 0:27 29382:1 0:28
C	HWUSI-EAS1631:75:FC:8:64:11556:1108/1	1	101	0:6 28384:2 0:2 28384:1 0:27 29382:1 0:28
C	HWUSI-EAS1631:75:FC:8:95:4159:7375/1	1	101	0:6 28384:2 0:2 28384:1 0:27 29382:1 0:28
C	HWUSI-EAS1631:75:FC:8:97:10055:20228/1	1	101	0:6 28384:2 0:2 28384:1 0:27 29382:1 0:28
C	HWUSI-EAS1631:75:FC:8:110:6904:1847/1	1	101	0:6 28384:2 0:2 28384:1 0:27 29382:1 0:28
C	HWUSI-EAS1631:75:FC:7:2:11299:10377/1	1	101	0:6 28384:2 0:2 28384:1 0:27 29382:1 0:28
C	HWUSI-EAS1631:75:FC:7:41:19389:1752/1	1	101	0:6 28384:2 0:2 28384:1 0:27 29382:1 0:28
C	HWUSI-EAS1631:75:FC:7:47:13885:11589/1	1	101	0:6 28384:2 0:2 28384:1 0:27 29382:1 0:28
C	HWUSI-EAS1631:75:FC:7:49:2696:8934/1	1	101	0:6 28384:2 0:2 28384:1 0:27 29382:1 0:28
C	HWUSI-EAS1631:75:FC:7:50:18788:11767/2	1	101	0:11 1:5 0:3 1:3 0:45
C	HWUSI-EAS1631:75:FC:7:51:5875:19831/1	1	101	0:6 28384:2 0:2 28384:1 0:27 29382:1 0:28
C	HWUSI-EAS1631:75:FC:7:70:16414:9369/2	1	101	0:11 1:5 0:3 1:3 0:45
C	HWUSI-EAS1631:75:FC:7:75:9304:4402/2	1	101	0:11 1:5 0:3 1:3 0:45
C	HWUSI-EAS1631:75:FC:7:83:11471:2646/2	1	101	0:11 1:5 0:3 1:3 0:45
C	HWUSI-EAS1631:75:FC:7:94:17346:18718/1	1	101	0:6 28384:2 0:2 28384:1 0:27 29382:1 0:28
C	HWUSI-EAS1631:75:FC:7:103:13204:3109/2	1	101	0:6 1:5 0:3 1:3 0:50
C	HWUSI-EAS1631:75:FC:7:110:18929:2805/1	1	101	0:1 28384:2 0:2 28384:1 0:27 29382:1 0:33
C	HWUSI-EAS1631:75:FC:8:29:5596:15486/1	1	101	0:6 28384:2 0:2 28384:1 0:27 29382:1 0:28
C	HWUSI-EAS1631:75:FC:8:99:7638:18923/1	1	101	0:6 28384:2 0:2 28384:1 0:27 29382:1 0:28
C	HWUSI-EAS1631:75:FC:8:107:8815:9639/2	1	101	0:11 1:5 0:3 1:3 0:45
C	HWUSI-EAS1631:75:FC:7:4:7941:6216/2	1	101	0:11 1:5 0:3 1:3 0:45
C	HWUSI-EAS1631:75:FC:7:29:15312:1222/1	1	101	0:6 28384:2 0:2 28384:1 0:27 29382:1 0:28
C	HWUSI-EAS1631:75:FC:7:32:5729:18904/1	1	101	0:6 28384:2 0:2 28384:1 0:27 29382:1 0:28
C	HWUSI-EAS1631:75:FC:7:34:6462:7544/2	1	101	0:11 1:5 0:3 1:3 0:45
C	HWUSI-EAS1631:75:FC:7:57:7157:13017/1	1	101	0:6 28384:2 0:2 28384:1 0:27 29382:1 0:28
C	HWUSI-EAS1631:75:FC:7:63:14956:17210/2	1	101	0:11 1:5 0:3 1:3 0:45
C	HWUSI-EAS1631:75:FC:7:75:7850:10596/2	1	101	0:11 1:5 0:3 1:3 0:45
C	HWUSI-EAS1631:75:FC:7:87:6529:9999/1	1	101	0:6 28384:2 0:2 28384:1 0:27 29382:1 0:28
C	HWUSI-EAS1631:75:FC:7:101:8577:17452/1	1	101	0:6 28384:2 0:2 28384:1 0:27 29382:1 0:28
C	HWUSI-EAS1631:75:FC:8:11:17998:10995/1	1	101	0:6 28384:2 0:2 28384:1 0:27 29382:1 0:28
C	HWUSI-EAS1631:75:FC:8:24:6371:6177/2	1	101	0:11 1:5 0:3 1:3 0:45
C	HWUSI-EAS1631:75:FC:8:28:7375:6046/1	1	101	0:6 28384:2 0:2 28384:1 0:27 29382:1 0:28
C	HWUSI-EAS1631:75:FC:8:32:7306:16873/1	1	101	0:6 28384:2 0:2 28384:1 0:27 29382:1 0:28
C	HWUSI-EAS1631:75:FC:8:62:4672:20642/1	1	101	0:6 28384:2 0:2 28384:1 0:27 29382:1 0:28
C	HWUSI-EAS1631:75:FC:8:68:4256:9804/1	1	101	0:6 28384:2 0:2 28384:1 0:27 29382:1 0:28
C	HWUSI-EAS1631:75:FC:8:69:4125:8053/1	1	101	0:6 28384:2 0:2 28384:1 0:27 29382:1 0:28
C	HWUSI-EAS1631:75:FC:8:76:16547:5465/1	1	101	0:6 28384:2 0:2 28384:1 0:27 29382:1 0:28
C	HWUSI-EAS1631:75:FC:8:76:3512:10889/2	1	101	0:11 1:5 0:3 1:3 0:45
C	HWUSI-EAS1631:75:FC:8:80:8750:19444/1	1	101	0:6 28384:2 0:2 28384:1 0:27 29382:1 0:2 A:26
C	HWUSI-EAS1631:75:FC:8:88:8781:19002/1	1	101	0:5 28384:2 0:2 28384:1 0:27 29382:1 0:29
C	HWUSI-EAS1631:75:FC:8:99:9479:6999/1	1	101	0:6 28384:2 0:2 28384:1 0:27 29382:1 0:28
C	HWUSI-EAS1631:75:FC:7:24:12700:10378/1	1	101	0:6 28384:2 0:2 28384:1 0:27 29382:1 0:28
C	HWUSI-EAS1631:75:FC:7:29:5813:10427/1	1	101	0:6 28384:2 0:2 28384:1 0:27 29382:1 0:28
C	HWUSI-EAS1631:75:FC:7:51:17269:17891/1	1	101	0:6 28384:2 0:2 28384:1 0:27 29382:1 0:28
C	HWUSI-EAS1631:75:FC:7:54:2451:13210/2	1	101	0:11 1:5 0:3 1:3 0:45
C	HWUSI-EAS1631:75:FC:7:55:4877:4830/1	1	101	0:6 28384:2 0:2 28384:1 0:27 29382:1 0:28
C	HWUSI-EAS1631:75:FC:7:79:10523:13065/1	1	101	0:6 28384:2 0:2 28384:1 0:27 29382:1 0:28
C	HWUSI-EAS1631:75:FC:7:79:15276:13565/2	1	101	0:11 1:5 0:3 1:3 0:45
C	HWUSI-EAS1631:75:FC:7:81:16380:11000/1	1	101	0:6 28384:2 0:2 28384:1 0:27 29382:1 0:28
C	HWUSI-EAS1631:75:FC:7:81:6264:19879/2	1	101	0:11 1:5 0:3 1:3 0:45
C	HWUSI-EAS1631:75:FC:7:104:3535:14229/1	1	101	0:6 28384:2 0:2 28384:1 0:27 29382:1 0:28
C	HWUSI-EAS1631:75:FC:8:18:15577:9885/2	1	101	0:11 1:5 0:3 1:3 0:45
C	HWUSI-EAS1631:75:FC:8:96:4296:14313/1	1	101	0:6 28384:2 0:2 28384:1 0:27 29382:1 0:28
C	HWUSI-EAS1631:75:FC:8:96:9780:19659/1	1	101	0:6 28384:2 0:2 28384:1 0:27 29382:1 0:28
C	HWUSI-EAS1631:75:FC:7:3:19434:3357/2	1	101	0:11 1:5 0:3 1:3 0:45
C	HWUSI-EAS1631:75:FC:7:16:3154:3743/2	1	101	0:11 1:5 0:3 1:3 0:45
C	HWUSI-EAS1631:75:FC:7:24:7994:12858/1	1	101	0:6 28384:2 0:2 28384:1 0:27 29382:1 0:28
C	HWUSI-EAS1631:75:FC:7:27:5340:19739/1	1	101	0:6 28384:2 0:2 28384:1 0:27 29382:1 0:28
C	HWUSI-EAS1631:75:FC:7:28:7274:3283/1	1	101	0:6 28384:2 0:2 28384:1 0:27 29382:1 0:28
C	HWUSI-EAS1631:75:FC:7:28:5281:10825/1	1	101	0:6 28384:2 0:2 28384:1 0:27 29382:1 0:28
C	HWUSI-EAS1631:75:FC:7:35:10963:11320/2	1	101	0:11 1:5 0:3 1:3 0:45
C	HWUSI-EAS1631:75:FC:7:39:3919:10210/1	1	101	0:6 28384:2 0:2 28384:1 0:27 29382:1 0:28
C	HWUSI-EAS1631:75:FC:7:52:7275:3018/2	1	101	0:11 1:5 0:3 1:3 0:45
C	HWUSI-EAS1631:75:FC:7:60:8632:7375/1	1	101	0:6 28384:2 0:2 28384:1 0:27 29382:1 0:28
C	HWUSI-EAS1631:75:FC:7:70:10721:8420/1	1	101	0:6 28384:2 0:2 28384:1 0:27 29382:1 0:28
C	HWUSI-EAS1631:75:FC:7:71:4578:6911/1	1	101	0:6 28384:2 0:2 28384:1 0:27 29382:1 0:28
C	HWUSI-EAS1631:75:FC:7:76:13684:2985/1	1	101	0:6 28384:2 0:2 28384:1 0:27 29382:1 0:28
C	HWUSI-EAS1631:75:FC:7:79:7310:15212/1	1	101	0:6 28384:2 0:2 28384:1 0:27 29382:1 0:28
C	HWUSI-EAS1631:75:FC:7:80:8497:19320/1	1	101	0:6 28384:2 0:2 28384:1 0:27 29382:1 0:28
C	HWUSI-EAS1631:75:FC:7:88:4236:14683/1	1	101	0:6 28384:2 0:2 28384:1 0:27 29382:1 0:28
C	HWUSI-EAS1631:75:FC:7:106:9998:12973/2	1	101	0:11 1:5 0:3 1:3 0:45
C	HWUSI-EAS1631:75:FC:8:11:19094:8971/1	1	101	0:6 28384:2 0:2 28384:1 0:27 29382:1 0:28
C	HWUSI-EAS1631:75:FC:8:24:3756:16343/1	1	101	0:6 28384:2 0:2 28384:1 0:27 29382:1 0:28
C	HWUSI-EAS1631:75:FC:8:28:10741:13219/2	1	101	0:11 1:5 0:3 1:3 0:45
C	HWUSI-EAS1631:75:FC:8:35:3250:8917/1	1	101	0:6 28384:2 0:2 28384:1 0:27 29382:1 0:28
C	HWUSI-EAS1631:75:FC:8:37:13458:2849/1	1	101	0:6 28384:2 0:2 28384:1 0:27 29382:1 0:28
C	HWUSI-EAS1631:75:FC:8:55:5750:7159/1	1	101	0:6 28384:2 0:2 28384:1 0:27 29382:1 0:28
C	HWUSI-EAS1631:75:FC:8:56:8562:19987/2	1	101	0:11 1:5 0:3 1:3 0:45
C	HWUSI-EAS1631:75:FC:8:59:14047:7212/1	1	101	0:6 28384:2 0:2 28384:1 0:27 29382:1 0:28
C	HWUSI-EAS1631:75:FC:7:9:6404:15127/1	1	101	0:6 28384:2 0:2 28384:1 0:27 29382:1 0:28
C	HWUSI-EAS1631:75:FC:7:21:9367:19758/1	1	101	0:6 28384:2 0:2 28384:1 0:27 29382:1 0:28
C	HWUSI-EAS1631:75:FC:7:25:6609:2337/2	1	101	0:11 1:5 0:3 1:3 0:45
C	HWUSI-EAS1631:75:FC:7:39:19502:11804/1	1	101	0:6 28384:2 0:2 28384:1 0:27 29382:1 0:28
C	HWUSI-EAS1631:75:FC:7:42:17643:10817/1	1	101	0:6 28384:2 0:2 28384:1 0:27 29382:1 0:28
C	HWUSI-EAS1631:75:FC:7:44:4482:19918/1	1	101	0:6 28384:2 0:2 28384:1 0:27 29382:1 0:28
C	HWUSI-EAS1631:75:FC:7:49:8685:3331/2	1	101	0:11 1:5 0:3 1:3 0:45
C	HWUSI-EAS1631:75:FC:7:60:6076:5143/1	1	101	0:6 28384:2 0:2 28384:1 0:27 29382:1 0:28
C	HWUSI-EAS1631:75:FC:7:82:6856:17842/1	1	101	0:6 28384:2 0:2 28384:1 0:27 29382:1 0:28
C	HWUSI-EAS1631:75:FC:7:83:1379:16226/1	1	101	0:6 28384:2 0:2 28384:1 0:27 29382:1 0:28
C	HWUSI-EAS1631:75:FC:7:92:7952:15095/1	1	101	0:6 28384:2 0:2 28384:1 0:27 29382:1 0:28
C	HWUSI-EAS1631:75:FC:7:116:9878:5252/1	1	101	0:6 28384:2 0:2 28384:1 0:27 29382:1 0:28
C	HWUSI-EAS1631:75:FC:8:16:2963:7824/2	1	101	0:11 1:5 0:3 1:3 0:45
C	HWUSI-EAS1631:75:FC:8:19:16036:9435/1	1	101	0:6 28384:2 0:2 28384:1 0:27 29382:1 0:28
C	HWUSI-EAS1631:75:FC:8:60:16547:20302/2	1	101	0:11 1:5 0:3 1:3 0:45
C	HWUSI-EAS1631:75:FC:8:69:9878:3270/2	1	101	0:11 1:5 0:3 1:3 0:45
C	HWUSI-EAS1631:75:FC:7:13:7324:4164/1	1	101	0:6 28384:2 0:2 28384:1 0:27 29382:1 0:28
C	HWUSI-EAS1631:75:FC:7:19:5533:13280/2	1	101	0:11 1:5 0:3 1:3 0:45
C	HWUSI-EAS1631:75:FC:7:25:12153:9790/1	1	101	0:6 28384:2 0:2 28384:1 0:27 29382:1 0:28
C	HWUSI-EAS1631:75:FC:7:39:7038:9635/1	1	101	0:6 28384:2 0:2 28384:1 0:27 29382:1 0:28
C	HWUSI-EAS1631:75:FC:7:54:2165:14413/1	1	101	0:6 28384:2 0:2 28384:1 0:27 29382:1 0:28
C	HWUSI-EAS1631:75:FC:7:61:2812:5178/1	1	101	0:6 28384:2 0:2 28384:1 0:27 29382:1 0:28
C	HWUSI-EAS1631:75:FC:7:86:12562:20288/1	1	101	0:6 28384:2 0:2 28384:1 0:27 29382:1 0:28
C	HWUSI-EAS1631:75:FC:7:89:3650:5299/2	1	101	0:11 1:5 0:3 1:3 0:45
C	HWUSI-EAS1631:75:FC:8:24:7026:20011/1	1	101	0:6 28384:2 0:2 28384:1 0:27 29382:1 0:28
C	HWUSI-EAS1631:75:FC:8:47:3942:8359/1	1	101	0:6 28384:2 0:2 28384:1 0:27 29382:1 0:28
C	HWUSI-EAS1631:75:FC:8:56:15196:8816/2	1	101	0:11 1:5 0:3 1:3 0:45
C	HWUSI-EAS1631:75:FC:8:66:3013:9273/1	1	101	0:6 28384:2 0:2 28384:1 0:27 29382:1 0:28
C	HWUSI-EAS1631:75:FC:8:106:7012:6100/2	1	101	0:11 1:5 0:3 1:3 0:45
C	HWUSI-EAS1631:75:FC:8:116:8327:5359/2	1	101	0:11 1:5 0:3 1:3 0:45
C	HWUSI-EAS1631:75:FC:7:4:5211:12937/1	1	101	0:6 28384:2 0:2 28384:1 0:27 29382:1 0:28
C	HWUSI-EAS1631:75:FC:7:15:2797:3343/1	1	101	0:6 28384:2 0:2 28384:1 0:27 29382:1 0:28
C	HWUSI-EAS1631:75:FC:7:40:7454:11706/2	1	101	0:10 1:5 0:3 1:3 0:46
C	HWUSI-EAS1631:75:FC:7:60:8109:18327/2	1	101	0:11 1:5 0:3 1:3 0:45
C	HWUSI-EAS1631:75:FC:7:83:9017:19328/2	1	101	0:11 1:5 0:3 1:3 0:45
C	HWUSI-EAS1631:75:FC:7:99:5318:10031/2	1	101	0:11 1:5 0:3 1:3 0:45
C	HWUSI-EAS1631:75:FC:7:110:3846:4721/1	1	101	0:6 28384:2 0:2 28384:1 0:27 29382:1 0:28
C	HWUSI-EAS1631:75:FC:8:9:5661:7104/1	1	101	0:6 28384:2 0:2 28384:1 0:27 29382:1 0:28
C	HWUSI-EAS1631:75:FC:8:65:17238:8006/1	1	101	0:6 28384:2 0:2 28384:1 0:27 29382:1 0:28
C	HWUSI-EAS1631:75:FC:7:50:13717:9474/1	1	101	0:6 28384:2 0:2 28384:1 0:27 29382:1 0:28
C	HWUSI-EAS1631:75:FC:7:56:14953:17470/1	1	101	0:6 28384:2 0:2 28384:1 0:27 29382:1 0:28
C	HWUSI-EAS1631:75:FC:8:22:10391:2793/2	1	101	0:11 1:5 0:3 1:3 0:45
C	HWUSI-EAS1631:75:FC:8:52:17378:14224/2	1	101	0:11 1:5 0:3 1:3 0:45
C	HWUSI-EAS1631:75:FC:8:88:15194:17111/1	1	101	0:6 28384:2 0:2 28384:1 0:27 29382:1 0:28
C	HWUSI-EAS1631:75:FC:8:109:8923:16004/2	1	101	0:11 1:5 0:3 1:3 0:45
C	HWUSI-EAS1631:75:FC:7:13:18252:9387/2	1	101	0:11 1:5 0:3 1:3 0:45
C	HWUSI-EAS1631:75:FC:7:18:11031:5275/2	1	101	0:11 1:5 0:3 1:3 0:45
C	HWUSI-EAS1631:75:FC:7:30:12779:16403/1	1	101	0:6 28384:2 0:2 28384:1 0:27 29382:1 0:28
C	HWUSI-EAS1631:75:FC:7:42:9507:9363/2	1	101	0:11 1:5 0:3 1:3 0:45
C	HWUSI-EAS1631:75:FC:7:76:6782:20833/2	1	101	0:11 1:5 0:3 1:3 0:45
C	HWUSI-EAS1631:75:FC:7:81:3231:13003/2	1	101	0:11 1:5 0:3 1:3 0:45
C	HWUSI-EAS1631:75:FC:7:88:12046:16394/1	1	101	0:6 28384:2 0:2 28384:1 0:27 29382:1 0:28
C	HWUSI-EAS1631:75:FC:7:93:10937:12359/1	1	101	0:6 28384:2 0:2 28384:1 0:27 29382:1 0:28
C	HWUSI-EAS1631:75:FC:8:19:18737:9872/2	1	101	0:11 1:5 0:3 1:3 0:45
C	HWUSI-EAS1631:75:FC:8:54:5889:7880/1	1	101	0:6 28384:2 0:2 28384:1 0:27 29382:1 0:28
C	HWUSI-EAS1631:75:FC:7:33:4729:1980/2	1	101	0:11 1:5 0:3 1:3 0:45
C	HWUSI-EAS1631:75:FC:7:97:12017:15809/2	1	101	0:11 1:5 0:3 1:3 0:45
C	HWUSI-EAS1631:75:FC:8:42:6285:15582/2	1	101	0:11 1:5 0:3 1:3 0:45
C	HWUSI-EAS1631:75:FC:8:14:17019:11709/1	2	101	0:3 2:4 0:60
C	HWUSI-EAS1631:75:FC:7:3:15073:1458/1	1	101	0:5 28384:2 0:2 28384:1 0:27 29382:1 0:29
C	HWUSI-EAS1631:75:FC:8:43:3572:13546/1	1	101	0:6 28384:2 0:2 28384:1 0:27 29382:1 0:28
C	HWUSI-EAS1631:75:FC:7:94:7618:19831/1	1	101	0:5 28384:2 0:2 28384:1 0:27 29382:1 0:29
C	HWUSI-EAS1631:75:FC:7:34:5766:18102/1	1	101	0:6 28384:2 0:2 28384:1 0:27 29382:1 0:28
C	HWUSI-EAS1631:75:FC:8:48:9786:7745/1	1	101	0:6 28384:2 0:2 28384:1 0:27 29382:1 0:28
C	HWUSI-EAS1631:75:FC:7:46:5305:16009/2	1	101	0:11 1:5 0:3 1:3 0:45
C	HWUSI-EAS1631:75:FC:8:22:19296:12212/1	1	101	0:6 28384:2 0:2 28384:1 0:27 29382:1 0:28
C	HWUSI-EAS1631:75:FC:8:24:17521:17520/1	1	101	0:6 28384:2 0:2 28384:1 0:27 29382:1 0:28
C	HWUSI-EAS1631:75:FC:8:32:9307:9630/1	1	101	0:6 28384:2 0:2 28384:1 0:27 29382:1 0:28
C	HWUSI-EAS1631:75:FC:8:108:17090:10073/1	1	101	0:6 28384:2 0:2 28384:1 0:27 29382:1 0:28
C	HWUSI-EAS1631:75:FC:7:20:13261:17320/1	1	101	0:6 28384:2 0:2 28384:1 0:27 29382:1 0:28
C	HWUSI-EAS1631:75:FC:8:44:4029:17164/2	1	101	0:11 1:5 0:3 1:3 0:45
C	HWUSI-EAS1631:75:FC:8:45:5225:9902/1	1	101	0:6 28384:2 0:2 28384:1 0:27 29382:1 0:28
C	HWUSI-EAS1631:75:FC:8:102:12422:14289/1	1	101	0:6 28384:2 0:2 28384:1 0:27 29382:1 0:28
C	HWUSI-EAS1631:75:FC:8:104:5451:17487/2	1	101	0:11 1:5 0:3 1:3 0:45
C	HWUSI-EAS1631:75:FC:7:1:6079:13161/1	1	101	0:6 28384:2 0:2 28384:1 0:27 29382:1 0:28
C	HWUSI-EAS1631:75:FC:8:8:15614:9099/1	1	101	0:6 28384:2 0:2 28384:1 0:27 29382:1 0:28
C	HWUSI-EAS1631:75:FC:8:53:1897:18323/1	1	101	0:6 28384:2 0:2 28384:1 0:27 29382:1 0:28
C	HWUSI-EAS1631:75:FC:8:35:13182:3411/1	1353	101	1353:4 0:63
C	HWUSI-EAS1631:75:FC:7:86:4622:19153/1	1	101	0:6 28384:2 0:2 28384:1 0:27 29382:1 0:28
C	HWUSI-EAS1631:75:FC:8:38:11562:12442/2	1	101	0:11 1:5 0:3 1:3 0:45
C	HWUSI-EAS1631:75:FC:7:4:4441:2940/1	28384	101	0:62 28384:4 0:1
C	HWUSI-EAS1631:75:FC:7:41:18195:1467/1	1	101	0:6 28384:2 0:2 28384:1 0:27 29382:1 0:28
C	HWUSI-EAS1631:75:FC:8:87:9997:2861/1	1	101	0:6 28384:2 0:2 28384:1 0:27 29382:1 0:28
C	HWUSI-EAS1631:75:FC:8:83:6676:2049/2	1	101	0:11 1:5 0:3 1:3 0:45
C	HWUSI-EAS1631:75:FC:7:51:11850:18159/1	1	101	0:1 28384:2 0:2 28384:1 0:27 29382:1 0:33
C	HWUSI-EAS1631:75:FC:8:14:15877:6040/1	1	101	0:6 28384:2 0:2 28384:1 0:27 29382:1 0:28
C	HWUSI-EAS1631:75:FC:8:42:15009:13907/2	1	101	0:11 1:5 0:3 1:3 0:45
C	HWUSI-EAS1631:75:FC:8:111:12593:12804/2	1	101	0:11 1:5 0:3 1:3 0:45
C	HWUSI-EAS1631:75:FC:7:18:16471:16483/1	1	101	0:6 28384:2 0:2 28384:1 0:27 29382:1 0:28
C	HWUSI-EAS1631:75:FC:7:21:14304:7747/2	1	101	0:11 1:5 0:3 1:3 0:45
C	HWUSI-EAS1631:75:FC:7:40:10791:1620/2	1	101	0:11 1:5 0:3 1:3 0:45
C	HWUSI-EAS1631:75:FC:7:52:5728:1568/1	1	101	0:6 28384:2 0:2 28384:1 0:27 29382:1 0:28
C	HWUSI-EAS1631:75:FC:7:80:4509:17621/1	1	101	0:6 28384:2 0:2 28384:1 0:27 29382:1 0:28
C	HWUSI-EAS1631:75:FC:7:91:11317:13087/2	1	101	0:11 1:5 0:3 1:3 0:45
C	HWUSI-EAS1631:75:FC:8:24:12514:2615/2	1	101	0:11 1:5 0:3 1:3 0:45
C	HWUSI-EAS1631:75:FC:8:24:16912:2749/2	1	101	0:11 1:5 0:3 1:3 0:45
C	HWUSI-EAS1631:75:FC:8:98:5824:19265/1	1	101	0:6 28384:2 0:2 28384:1 0:27 29382:1 0:28
C	HWUSI-EAS1631:75:FC:7:31:11611:9435/2	1	101	0:11 1:5 0:3 1:3 0:45
C	HWUSI-EAS1631:75:FC:8:38:16348:5494/1	1	101	0:6 28384:2 0:2 28384:1 0:27 29382:1 0:28
C	HWUSI-EAS1631:75:FC:8:63:3747:6792/1	1	101	0:1 28384:2 0:2 28384:1 0:27 29382:1 0:33
C	HWUSI-EAS1631:75:FC:8:86:6348:7101/1	1	101	0:5 28384:2 0:2 28384:1 0:27 29382:1 0:29
C	HWUSI-EAS1631:75:FC:8:104:8150:2118/2	1	101	0:11 1:5 0:3 1:3 0:45
C	HWUSI-EAS1631:75:FC:7:41:9520:8772/1	1	101	0:6 28384:2 0:2 28384:1 0:27 29382:1 0:28
C	HWUSI-EAS1631:75:FC:7:58:17163:20452/2	1	101	0:11 1:5 0:3 1:3 0:45
C	HWUSI-EAS1631:75:FC:7:111:17601:9349/2	1	101	0:11 1:5 0:3 1:3 0:45
C	HWUSI-EAS1631:75:FC:8:12:3541:14479/1	1	101	0:6 28384:2 0:2 28384:1 0:27 29382:1 0:28
C	HWUSI-EAS1631:75:FC:8:14:12926:15972/2	1	101	0:11 1:5 0:3 1:3 0:45
C	HWUSI-EAS1631:75:FC:8:19:18801:12530/1	1	101	0:6 28384:2 0:2 28384:1 0:27 29382:1 0:28
C	HWUSI-EAS1631:75:FC:8:24:9316:8244/2	1	101	0:11 1:5 0:3 1:3 0:45
C	HWUSI-EAS1631:75:FC:8:40:8133:10333/2	1	101	0:11 1:5 0:3 1:3 0:45
C	HWUSI-EAS1631:75:FC:8:98:16515:10443/2	1	101	0:11 1:5 0:3 1:3 0:45
C	HWUSI-EAS1631:75:FC:7:1:8960:17982/2	1	101	0:6 1:5 0:3 1:3 0:50
C	HWUSI-EAS1631:75:FC:7:25:8441:2051/2	1	101	0:11 1:5 0:3 1:3 0:45
C	HWUSI-EAS1631:75:FC:7:59:4444:16929/1	1	101	0:6 28384:2 0:2 28384:1 0:27 29382:1 0:28
C	HWUSI-EAS1631:75:FC:7:80:5473:16977/1	1	101	0:6 28384:2 0:2 28384:1 0:27 29382:1 0:28
C	HWUSI-EAS1631:75:FC:8:13:14934:13997/2	1	101	0:11 1:5 0:3 1:3 0:45
C	HWUSI-EAS1631:75:FC:8:31:13642:3862/2	1	101	0:11 1:5 0:3 1:3 0:45
C	HWUSI-EAS1631:75:FC:8:63:7516:3071/1	1	101	0:5 28384:2 0:2 28384:1 0:27 29382:1 0:29
C	HWUSI-EAS1631:75:FC:8:76:14001:938/1	1	101	A:1 0:5 28384:2 0:2 28384:1 0:27 29382:1 0:28
C	HWUSI-EAS1631:75:FC:8:86:16731:11727/1	1	101	0:6 28384:2 0:2 28384:1 0:27 29382:1 0:28
C	HWUSI-EAS1631:75:FC:7:3:6769:17439/1	1	101	0:6 28384:2 0:2 28384:1 0:27 29382:1 0:28
C	HWUSI-EAS1631:75:FC:7:7:19174:11579/1	1	101	0:6 28384:2 0:2 28384:1 0:27 29382:1 0:28
C	HWUSI-EAS1631:75:FC:7:35:19503:15118/1	1	101	0:6 28384:2 0:2 28384:1 0:27 29382:1 0:28
C	HWUSI-EAS1631:75:FC:7:45:17566:6392/2	1	101	0:11 1:5 0:3 1:3 0:45
C	HWUSI-EAS1631:75:FC:7:50:9880:12864/1	1	101	0:6 28384:2 0:2 28384:1 0:27 29382:1 0:28
C	HWUSI-EAS1631:75:FC:7:69:5964:13912/1	1	101	0:6 28384:2 0:2 28384:1 0:27 29382:1 0:28
C	HWUSI-EAS1631:75:FC:7:73:3762:18151/1	1	101	0:6 28384:2 0:2 28384:1 0:27 29382:1 0:28
C	HWUSI-EAS1631:75:FC:7:79:7885:1713/1	1	101	0:6 28384:2 0:2 28384:1 0:27 29382:1 0:28
C	HWUSI-EAS1631:75:FC:7:81:2678:3455/2	1	101	0:11 1:5 0:3 1:3 0:45
C	HWUSI-EAS1631:75:FC:7:97:12654:16947/1	1	101	0:6 28384:2 0:2 28384:1 0:27 29382:1 0:28
C	HWUSI-EAS1631:75:FC:7:112:10930:10902/2	1	101	0:11 1:5 0:3 1:3 0:45
C	HWUSI-EAS1631:75:FC:8:15:3686:9558/2	1	101	0:6 1:5 0:3 1:3 0:50
C	HWUSI-EAS1631:75:FC:8:17:6807:3734/1	1	101	0:6 28384:2 0:2 28384:1 0:27 29382:1 0:28
C	HWUSI-EAS1631:75:FC:8:22:13153:18754/1	1	101	0:6 28384:2 0:2 28384:1 0:27 29382:1 0:28
C	HWUSI-EAS1631:75:FC:8:27:12715:13300/2	1	101	0:11 1:5 0:3 1:3 0:45
C	HWUSI-EAS1631:75:FC:8:37:19523:5857/2	1	101	0:11 1:5 0:3 1:3 0:45
C	HWUSI-EAS1631:75:FC:8:59:10290:19103/2	1	101	0:11 1:5 0:3 1:3 0:45
C	HWUSI-EAS1631:75:FC:8:93:7983:5947/1	1	101	0:6 28384:2 0:2 28384:1 0:27 29382:1 0:28
C	HWUSI-EAS1631:75:FC:8:108:10904:2471/2	1	101	0:11 1:5 0:3 1:3 0:45
C	HWUSI-EAS1631:75:FC:7:4:11218:7506/1	1	101	0:6 28384:2 0:2 28384:1 0:27 29382:1 0:28
C	HWUSI-EAS1631:75:FC:7:23:11610:8913/2	1	101	0:11 1:5 0:3 1:3 0:45
C	HWUSI-EAS1631:75:FC:7:43:19309:9513/2	1	101	0:11 1:5 0:3 1:3 0:45
C	HWUSI-EAS1631:75:FC:7:63:13777:12753/1	1	101	0:6 28384:2 0:2 28384:1 0:27 29382:1 0:28
C	HWUSI-EAS1631:75:FC:7:64:14524:16467/1	1	101	0:6 28384:2 0:2 28384:1 0:27 29382:1 0:28
C	HWUSI-EAS1631:75:FC:7:65:15697:6995/1	1	101	0:6 28384:2 0:2 28384:1 0:27 29382:1 0:28
C	HWUSI-EAS1631:75:FC:7:72:13801:7075/2	1	101	0:11 1:5 0:3 1:3 0:45
C	HWUSI-EAS1631:75:FC:7:72:3037:13267/1	1	101	0:6 28384:2 0:2 28384:1 0:27 29382:1 0:28
C	HWUSI-EAS1631:75:FC:7:103:3782:12762/1	1	101	0:6 28384:2 0:2 28384:1 0:27 29382:1 0:28
C	HWUSI-EAS1631:75:FC:7:113:9842:2782/1	1	101	0:6 28384:2 0:2 28384:1 0:27 29382:1 0:28
C	HWUSI-EAS1631:75:FC:8:15:4516:14909/1	1	101	0:6 28384:2 0:2 28384:1 0:27 29382:1 0:28
C	HWUSI-EAS1631:75:FC:8:47:9447:3004/2	1	101	0:10 1:5 0:3 1:3 0:46
C	HWUSI-EAS1631:75:FC:8:54:2902:2359/1	1	101	0:6 28384:2 0:2 28384:1 0:27 29382:1 0:28
C	HWUSI-EAS1631:75:FC:8:60:9378:18323/2	1	101	0:11 1:5 0:3 1:3 0:45
C	HWUSI-EAS1631:75:FC:8:65:6904:6137/2	1	101	0:11 1:5 0:3 1:3 0:45
C	HWUSI-EAS1631:75:FC:8:73:7405:16067/1	1	101	0:6 28384:2 0:2 28384:1 0:27 29382:1 0:28
C	HWUSI-EAS1631:75:FC:8:79:14379:12787/1	1	101	0:6 28384:2 0:2 28384:1 0:27 29382:1 0:2 A:26
C	HWUSI-EAS1631:75:FC:8:83:1052:13732/1	1	101	0:6 28384:2 0:2 28384:1 0:27 29382:1 0:28
C	HWUSI-EAS1631:75:FC:8:102:8161:9896/2	1	101	0:11 1:5 0:3 1:3 0:45
C	HWUSI-EAS1631:75:FC:8:104:12545:14272/1	1	101	0:6 28384:2 0:2 28384:1 0:27 29382:1 0:24 A:4
C	HWUSI-EAS1631:75:FC:8:116:14877:8145/2	1	101	0:6 1:5 0:3 1:3 0:50
C	HWUSI-EAS1631:75:FC:7:5:8048:16061/1	1	101	0:6 28384:2 0:2 28384:1 0:27 29382:1 0:28
C	HWUSI-EAS1631:75:FC:7:7:7131:2852/1	1	101	0:6 28384:2 0:2 28384:1 0:27 29382:1 0:28
C	HWUSI-EAS1631:75:FC:7:25:13318:5085/2	1	101	0:11 1:5 0:3 1:3 0:45
C	HWUSI-EAS1631:75:FC:7:31:8202:14649/1	1	101	0:6 28384:2 0:2 28384:1 0:27 29382:1 0:28
C	HWUSI-EAS1631:75:FC:7:34:3644:10412/2	1	101	0:11 1:5 0:3 1:3 0:45
C	HWUSI-EAS1631:75:FC:7:36:4534:15156/1	1	101	0:1 28384:2 0:2 28384:1 0:27 29382:1 0:33
C	HWUSI-EAS1631:75:FC:7:47:4061:12215/1	1	101	0:6 28384:2 0:2 28384:1 0:27 29382:1 0:28
C	HWUSI-EAS1631:75:FC:7:49:5744:6220/2	1	101	0:11 1:5 0:3 1:3 0:45
C	HWUSI-EAS1631:75:FC:7:54:5138:17174/1	1	101	0:6 28384:2 0:2 28384:1 0:27 29382:1 0:28
C	HWUSI-EAS1631:75:FC:7:57:6046:15773/1	1	101	0:6 28384:2 0:2 28384:1 0:27 29382:1 0:28
C	HWUSI-EAS1631:75:FC:7:62:4589:11613/1	1	101	0:6 28384:2 0:2 28384:1 0:27 29382:1 0:28
C	HWUSI-EAS1631:75:FC:7:64:1340:11686/1	1	101	0:6 28384:2 0:2 28384:1 0:27 29382:1 0:28
C	HWUSI-EAS1631:75:FC:7:66:17901:13982/1	1	101	0:6 28384:2 0:2 28384:1 0:27 29382:1 0:28
C	HWUSI-EAS1631:75:FC:7:71:9377:4705/1	1	101	0:6 28384:2 0:2 28384:1 0:27 29382:1 0:28
C	HWUSI-EAS1631:75:FC:7:71:14544:17402/1	1	101	0:6 28384:2 0:2 28384:1 0:27 29382:1 0:28
C	HWUSI-EAS1631:75:FC:7:72:5591:3663/1	1	101	0:6 28384:2 0:2 28384:1 0:27 29382:1 0:28
C	HWUSI-EAS1631:75:FC:7:72:2678:9137/1	1	101	0:6 28384:2 0:2 28384:1 0:27 29382:1 0:28
C	HWUSI-EAS1631:75:FC:7:76:7999:19462/1	1	101	0:6 28384:2 0:2 28384:1 0:27 29382:1 0:28
C	HWUSI-EAS1631:75:FC:7:81:12498:1748/1	1	101	0:6 28384:2 0:2 28384:1 0:27 29382:1 0:28
C	HWUSI-EAS1631:75:FC:7:82:15477:10540/1	1	101	0:6 28384:2 0:2 28384:1 0:27 29382:1 0:28
C	HWUSI-EAS1631:75:FC:7:83:11613:12019/2	1	101	0:11 1:5 0:3 1:3 0:45
C	HWUSI-EAS1631:75:FC:7:87:7854:13019/2	1	101	0:10 1:5 0:3 1:3 0:46
C	HWUSI-EAS1631:75:FC:7:92:4029:9988/1	1	101	0:6 28384:2 0:2 28384:1 0:27 29382:1 0:28
C	HWUSI-EAS1631:75:FC:7:95:3761:8435/1	1	101	0:5 28384:2 0:2 28384:1 0:27 29382:1 0:29
C	HWUSI-EAS1631:75:FC:7:98:12647:19669/1	1	101	0:6 28384:2 0:2 28384:1 0:27 29382:1 0:28
C	HWUSI-EAS1631:75:FC:7:99:16862:3689/1	1	101	0:6 28384:2 0:2 28384:1 0:27 29382:1 0:28
C	HWUSI-EAS1631:75:FC:7:99:16030:12195/2	1	101	0:11 1:5 0:3 1:3 0:45
C	HWUSI-EAS1631:75:FC:8:7:10667:9721/1	1	101	0:6 28384:2 0:2 28384:1 0:27 29382:1 0:28
C	HWUSI-EAS1631:75:FC:8:29:13956:3900/2	1	101	0:11 1:5 0:3 1:3 0:45
C	HWUSI-EAS1631:75:FC:8:49:2986:11078/1	1	101	0:6 28384:2 0:2 28384:1 0:27 29382:1 0:28
C	HWUSI-EAS1631:75:FC:8:57:17941:10114/1	1	101	0:6 28384:2 0:2 28384:1 0:27 29382:1 0:28
C	HWUSI-EAS1631:75:FC:8:68:2115:7572/2	1	101	0:11 1:5 0:3 1:3 0:45
C	HWUSI-EAS1631:75:FC:8:94:4533:20107/1	1	101	0:6 28384:2 0:2 28384:1 0:27 29382:1 0:28
C	HWUSI-EAS1631:75:FC:8:119:8292:17463/2	1	101	0:11 1:5 0:3 1:3 0:45
C	HWUSI-EAS1631:75:FC:8:120:13040:17873/1	1	101	0:6 28384:2 0:2 28384:1 0:27 29382:1 0:28
C	HWUSI-EAS1631:75:FC:7:1:11090:6970/1	1	101	0:5 28384:2 0:2 28384:1 0:27 29382:1 0:29
C	HWUSI-EAS1631:75:FC:7:10:16995:18431/1	1	101	0:6 28384:2 0:2 28384:1 0:27 29382:1 0:28
C	HWUSI-EAS1631:75:FC:7:17:4878:7940/1	1	101	0:5 28384:2 0:2 28384:1 0:27 29382:1 0:29
C	HWUSI-EAS1631:75:FC:7:32:7230:7716/1	1	101	0:6 28384:2 0:2 28384:1 0:27 29382:1 0:28
C	HWUSI-EAS1631:75:FC:7:32:15233:9393/1	1	101	0:6 28384:2 0:2 28384:1 0:27 29382:1 0:28
C	HWUSI-EAS1631:75:FC:7:35:6531:12652/2	1	101	0:11 1:5 0:3 1:3 0:45
C	HWUSI-EAS1631:75:FC:7:43:9965:7534/1	1	101	0:1 28384:2 0:2 28384:1 0:27 29382:1 0:33
C	HWUSI-EAS1631:75:FC:7:52:17010:8219/1	1	101	0:6 28384:2 0:2 28384:1 0:27 29382:1 0:28
C	HWUSI-EAS1631:75:FC:7:60:2845:10186/1	1	101	0:6 28384:2 0:2 28384:1 0:27 29382:1 0:28
C	HWUSI-EAS1631:75:FC:7:64:17511:16320/1	1	101	0:6 28384:2 0:2 28384:1 0:27 29382:1 0:28
C	HWUSI-EAS1631:75:FC:7:65:11788:19267/1	1	101	0:6 28384:2 0:2 28384:1 0:27 29382:1 0:28
C	HWUSI-EAS1631:75:FC:7:74:4327:8889/1	1	101	0:6 28384:2 0:2 28384:1 0:27 29382:1 0:28
C	HWUSI-EAS1631:75:FC:7:80:5806:15081/1	1	101	0:6 28384:2 0:2 28384:1 0:27 29382:1 0:28
C	HWUSI-EAS1631:75:FC:7:87:1581:2544/2	1	101	0:11 1:5 0:3 1:3 0:45
C	HWUSI-EAS1631:75:FC:7:111:18601:9102/1	1	101	0:6 28384:2 0:2 28384:1 0:27 29382:1 0:28
C	HWUSI-EAS1631:75:FC:8:24:4128:14186/2	1	101	0:11 1:5 0:3 1:3 0:45
C	HWUSI-EAS1631:75:FC:8:32:6706:6624/2	1	101	0:11 1:5 0:3 1:3 0:45
C	HWUSI-EAS1631:75:FC:8:45:4484:15895/1	1	101	0:6 28384:2 0:2 28384:1 0:27 29382:1 0:28
C	HWUSI-EAS1631:75:FC:8:51:6704:1310/2	1	101	0:11 1:5 0:3 1:3 0:45
C	HWUSI-EAS1631:75:FC:8:66:9111:2027/2	1	101	0:6 1:5 0:3 1:3 0:50
C	HWUSI-EAS1631:75:FC:8:69:3387:5017/2	1	101	0:11 1:5 0:3 1:3 0:45
C	HWUSI-EAS1631:75:FC:8:77:7978:17007/2	1	101	0:11 1:5 0:3 1:3 0:45
C	HWUSI-EAS1631:75:FC:8:79:15350:10898/1	1	101	0:6 28384:2 0:2 28384:1 0:27 29382:1 0:2 A:26
C	HWUSI-EAS1631:75:FC:8:92:14747:5146/1	1	101	0:6 28384:2 0:2 28384:1 0:27 29382:1 0:28
C	HWUSI-EAS1631:75:FC:8:93:5904:20337/1	1	101	0:6 28384:2 0:2 28384:1 0:27 29382:1 0:28
C	HWUSI-EAS1631:75:FC:8:111:16556:9275/1	1	101	0:6 28384:2 0:2 28384:1 0:27 29382:1 0:28
C	HWUSI-EAS1631:75:FC:7:3:6842:12000/1	1	101	0:6 28384:2 0:2 28384:1 0:27 29382:1 0:28
C	HWUSI-EAS1631:75:FC:7:21:13689:969/2	1	101	0:11 1:5 0:3 1:3 0:45
C	HWUSI-EAS1631:75:FC:7:21:2618:1833/1	1	101	0:6 28384:2 0:2 28384:1 0:27 29382:1 0:28
C	HWUSI-EAS1631:75:FC:7:26:10009:5667/1	1	101	0:6 28384:2 0:2 28384:1 0:27 29382:1 0:28
C	HWUSI-EAS1631:75:FC:7:31:5586:3646/2	1	101	0:11 1:5 0:3 1:3 0:45
C	HWUSI-EAS1631:75:FC:7:33:4059:8777/1	1	101	0:6 28384:2 0:2 28384:1 0:27 29382:1 0:28
C	HWUSI-EAS1631:75:FC:7:44:5493:5074/1	1	101	0:6 28384:2 0:2 28384:1 0:27 29382:1 0:28
C	HWUSI-EAS1631:75:FC:7:78:11570:4387/1	1	101	0:6 28384:2 0:2 28384:1 0:27 29382:1 0:28
C	HWUSI-EAS1631:75:FC:7:88:6593:2265/1	1	101	0:6 28384:2 0:2 28384:1 0:27 29382:1 0:28
C	HWUSI-EAS1631:75:FC:7:101:14119:13275/1	1	101	0:6 28384:2 0:2 28384:1 0:27 29382:1 0:28
C	HWUSI-EAS1631:75:FC:8:22:1764:13612/2	1	101	0:6 1:5 0:3 1:3 0:50
C	HWUSI-EAS1631:75:FC:8:25:17733:3165/2	1	101	0:11 1:5 0:3 1:3 0:45
C	HWUSI-EAS1631:75:FC:8:35:7426:10127/2	1	101	0:11 1:5 0:3 1:3 0:45
C	HWUSI-EAS1631:75:FC:8:45:19104:21124/1	1	101	0:6 28384:2 0:2 28384:1 0:27 29382:1 0:28
C	HWUSI-EAS1631:75:FC:8:46:15469:8750/1	1	101	0:6 28384:2 0:2 28384:1 0:27 29382:1 0:28
C	HWUSI-EAS1631:75:FC:8:50:8005:18758/1	1	101	0:6 28384:2 0:2 28384:1 0:27 29382:1 0:28
C	HWUSI-EAS1631:75:FC:8:57:8514:17142/2	1	101	0:11 1:5 0:3 1:3 0:45
C	HWUSI-EAS1631:75:FC:8:60:3511:19394/1	1	101	0:6 28384:2 0:2 28384:1 0:27 29382:1 0:28
C	HWUSI-EAS1631:75:FC:8:99:17635:11211/2	1	101	0:11 1:5 0:3 1:3 0:45
C	HWUSI-EAS1631:75:FC:7:5:11790:6089/1	1	101	0:6 28384:2 0:2 28384:1 0:27 29382:1 0:28
C	HWUSI-EAS1631:75:FC:7:11:6518:15386/1	1	101	0:1 28384:2 0:2 28384:1 0:27 29382:1 0:33
C	HWUSI-EAS1631:75:FC:7:31:11606:8067/1	1	101	0:6 28384:2 0:2 28384:1 0:27 29382:1 0:28
C	HWUSI-EAS1631:75:FC:7:36:7650:2357/2	1	101	0:11 1:5 0:3 1:3 0:45
C	HWUSI-EAS1631:75:FC:7:52:4538:8674/1	1	101	0:6 28384:2 0:2 28384:1 0:27 29382:1 0:28
C	HWUSI-EAS1631:75:FC:7:55:7209:10396/1	1	101	0:6 28384:2 0:2 28384:1 0:27 29382:1 0:28
C	HWUSI-EAS1631:75:FC:7:57:13364:14128/1	1	101	0:6 28384:2 0:2 28384:1 0:27 29382:1 0:28
C	HWUSI-EAS1631:75:FC:7:65:3196:4281/2	1	101	0:11 1:5 0:3 1:3 0:45
C	HWUSI-EAS1631:75:FC:7:73:10627:13834/1	1	101	0:1 28384:2 0:2 28384:1 0:27 29382:1 0:33
C	HWUSI-EAS1631:75:FC:7:86:6154:17436/1	1	101	0:6 28384:2 0:2 28384:1 0:27 29382:1 0:28
C	HWUSI-EAS1631:75:FC:7:105:11492:18241/1	1	101	0:6 28384:2 0:2 28384:1 0:27 29382:1 0:28
C	HWUSI-EAS1631:75:FC:8:11:8382:3193/1	1	101	0:5 28384:2 0:2 28384:1 0:27 29382:1 0:29
C	HWUSI-EAS1631:75:FC:8:18:15266:10204/2	1	101	0:11 1:5 0:3 1:3 0:45
C	HWUSI-EAS1631:75:FC:8:45:4791:16226/2	1	101	0:11 1:5 0:3 1:3 0:45
C	HWUSI-EAS1631:75:FC:8:57:12816:16602/2	1	101	0:11 1:5 0:3 1:3 0:45
C	HWUSI-EAS1631:75:FC:8:65:15654:3660/1	1	101	0:6 28384:2 0:2 28384:1 0:27 29382:1 0:28
C	HWUSI-EAS1631:75:FC:8:69:18137:15025/1	1	101	0:6 28384:2 0:2 28384:1 0:27 29382:1 0:28
C	HWUSI-EAS1631:75:FC:8:109:3498:8397/2	1	101	0:11 1:5 0:3 1:3 0:45
C	HWUSI-EAS1631:75:FC:7:8:19603:9296/2	1	101	0:11 1:5 0:3 1:3 0:45
C	HWUSI-EAS1631:75:FC:7:8:19398:18695/1	1	101	0:5 28384:2 0:2 28384:1 0:27 29382:1 0:29
C	HWUSI-EAS1631:75:FC:7:17:3495:6214/1	1	101	0:6 28384:2 0:2 28384:1 0:27 29382:1 0:28
C	HWUSI-EAS1631:75:FC:7:24:9841:6924/2	1	101	0:11 1:5 0:3 1:3 0:45
C	HWUSI-EAS1631:75:FC:7:43:4197:17210/1	1	101	0:6 28384:2 0:2 28384:1 0:27 29382:1 0:28
C	HWUSI-EAS1631:75:FC:7:51:11327:13294/1	1	101	0:6 28384:2 0:2 28384:1 0:27 29382:1 0:28
C	HWUSI-EAS1631:75:FC:7:60:8601:6155/1	1	101	0:6 28384:2 0:2 28384:1 0:27 29382:1 0:28
C	HWUSI-EAS1631:75:FC:7:62:11940:14253/1	1	101	0:6 28384:2 0:2 28384:1 0:27 29382:1 0:28
C	HWUSI-EAS1631:75:FC:7:101:1097:11933/1	1	101	0:6 28384:2 0:2 28384:1 0:27 29382:1 0:28
C	HWUSI-EAS1631:75:FC:7:103:16601:9353/1	1	101	0:6 28384:2 0:2 28384:1 0:27 29382:1 0:28
C	HWUSI-EAS1631:75:FC:7:109:12031:15824/1	1	101	0:6 28384:2 0:2 28384:1 0:27 29382:1 0:28
C	HWUSI-EAS1631:75:FC:7:114:7032:9812/2	1	101	0:6 1:5 0:3 1:3 0:50
C	HWUSI-EAS1631:75:FC:8:5:4695:16989/2	1	101	0:11 1:5 0:3 1:3 0:45
C	HWUSI-EAS1631:75:FC:8:8:14032:8872/2	1	101	0:11 1:5 0:3 1:3 0:45
C	HWUSI-EAS1631:75:FC:8:60:2615:16553/1	1	101	0:6 28384:2 0:2 28384:1 0:27 29382:1 0:28
C	HWUSI-EAS1631:75:FC:8:81:2816:10430/1	1	101	0:6 28384:2 0:2 28384:1 0:27 29382:1 0:28
C	HWUSI-EAS1631:75:FC:8:89:5630:11804/2	1	101	0:11 1:5 0:3 1:3 0:45
C	HWUSI-EAS1631:75:FC:8:89:5269:15211/1	1	101	0:5 28384:2 0:2 28384:1 0:27 29382:1 0:20 A:9
C	HWUSI-EAS1631:75:FC:8:95:1081:11274/1	1	101	0:6 28384:2 0:2 28384:1 0:27 29382:1 0:28
C	HWUSI-EAS1631:75:FC:8:105:7192:12226/2	1	101	0:11 1:5 0:3 1:3 0:45
C	HWUSI-EAS1631:75:FC:8:108:10836:5170/2	1	101	0:11 1:5 0:3 1:3 0:45
C	HWUSI-EAS1631:75:FC:7:3:7291:7682/1	1	101	0:6 28384:2 0:2 28384:1 0:27 29382:1 0:28
C	HWUSI-EAS1631:75:FC:7:4:18793:14696/2	1	101	0:6 1:5 0:3 1:3 0:50
C	HWUSI-EAS1631:75:FC:7:8:7074:1413/1	1	101	0:6 28384:2 0:2 28384:1 0:27 29382:1 0:28
C	HWUSI-EAS1631:75:FC:7:34:7819:12585/1	1	101	0:6 28384:2 0:2 28384:1 0:27 29382:1 0:28
C	HWUSI-EAS1631:75:FC:7:44:4457:11228/1	1	101	0:6 28384:2 0:2 28384:1 0:27 29382:1 0:28
C	HWUSI-EAS1631:75:FC:7:55:13589:16433/1	1	101	0:6 28384:2 0:2 28384:1 0:27 29382:1 0:28
C	HWUSI-EAS1631:75:FC:7:62:14726:19235/1	1	101	0:6 28384:2 0:2 28384:1 0:27 29382:1 0:28
C	HWUSI-EAS1631:75:FC:7:69:1138:7975/1	1	101	0:6 28384:2 0:2 28384:1 0:27 29382:1 0:28
C	HWUSI-EAS1631:75:FC:7:74:7300:20824/1	1	101	0:6 28384:2 0:2 28384:1 0:27 29382:1 0:28
C	HWUSI-EAS1631:75:FC:7:84:14811:4241/1	1	101	0:6 28384:2 0:2 28384:1 0:27 29382:1 0:28
C	HWUSI-EAS1631:75:FC:7:90:10888:5407/2	1	101	0:11 1:5 0:3 1:3 0:45
C	HWUSI-EAS1631:75:FC:7:98:18374:12080/2	1	101	0:11 1:5 0:3 1:3 0:45
C	HWUSI-EAS1631:75:FC:7:117:5654:15276/2	1	101	0:11 1:5 0:3 1:3 0:45
C	HWUSI-EAS1631:75:FC:7:119:12914:3142/2	1	101	0:11 1:5 0:3 1:3 0:45
C	HWUSI-EAS1631:75:FC:8:10:15503:14241/1	1	101	0:6 28384:2 0:2 28384:1 0:27 29382:1 0:28
C	HWUSI-EAS1631:75:FC:8:19:5478:17138/1	1	101	0:6 28384:2 0:2 28384:1 0:27 29382:1 0:28
C	HWUSI-EAS1631:75:FC:8:27:18640:15920/2	1	101	0:11 1:5 0:3 1:3 0:45
C	HWUSI-EAS1631:75:FC:8:30:19523:17491/1	1	101	0:6 28384:2 0:2 28384:1 0:27 29382:1 0:28
C	HWUSI-EAS1631:75:FC:8:35:4385:5732/2	1	101	0:6 1:5 0:3 1:3 0:50
C	HWUSI-EAS1631:75:FC:8:35:6576:12979/2	1	101	0:11 1:5 0:3 1:3 0:45
C	HWUSI-EAS1631:75:FC:8:44:13666:11388/2	1	101	0:11 1:5 0:3 1:3 0:45
C	HWUSI-EAS1631:75:FC:8:47:12352:7428/2	1	101	0:11 1:5 0:3 1:3 0:45
C	HWUSI-EAS1631:75:FC:8:72:10469:5358/2	1	101	0:11 1:5 0:3 1:3 0:45
C	HWUSI-EAS1631:75:FC:8:76:7622:12938/2	1	101	0:11 1:5 0:3 1:3 0:45
C	HWUSI-EAS1631:75:FC:8:97:16348:12007/1	1	101	0:6 28384:2 0:2 28384:1 0:27 29382:1 0:28
C	HWUSI-EAS1631:75:FC:8:98:3902:13918/2	1	101	0:11 1:5 0:3 1:3 0:45
C	HWUSI-EAS1631:75:FC:7:2:9318:3064/2	1	101	0:11 1:5 0:3 1:3 0:45
C	HWUSI-EAS1631:75:FC:7:21:11565:4991/2	1	101	0:6 1:5 0:3 1:3 0:50
C	HWUSI-EAS1631:75:FC:7:24:18398:8797/2	1	101	0:11 1:5 0:3 1:3 0:45
C	HWUSI-EAS1631:75:FC:7:40:3573:13908/1	1	101	0:6 28384:2 0:2 28384:1 0:27 29382:1 0:28
C	HWUSI-EAS1631:75:FC:7:40:12683:17323/2	1	101	0:11 1:5 0:3 1:3 0:45
C	HWUSI-EAS1631:75:FC:7:43:2540:5966/1	1	101	0:6 28384:2 0:2 28384:1 0:27 29382:1 0:28
C	HWUSI-EAS1631:75:FC:7:46:10961:16003/1	1	101	0:6 28384:2 0:2 28384:1 0:27 29382:1 0:28
C	HWUSI-EAS1631:75:FC:7:47:11672:14689/2	1	101	0:11 1:5 0:3 1:3 0:45
C	HWUSI-EAS1631:75:FC:7:48:15423:10598/1	1	101	0:6 28384:2 0:2 28384:1 0:27 29382:1 0:28
C	HWUSI-EAS1631:75:FC:7:49:11158:5751/1	1	101	0:6 28384:2 0:2 28384:1 0:27 29382:1 0:28
C	HWUSI-EAS1631:75:FC:7:53:13561:15763/2	1	101	0:11 1:5 0:3 1:3 0:45
C	HWUSI-EAS1631:75:FC:7:63:8583:7341/1	1	101	0:6 28384:2 0:2 28384:1 0:27 29382:1 0:28
C	HWUSI-EAS1631:75:FC:7:67:7402:9251/2	1	101	0:11 1:5 0:3 1:3 0:45
C	HWUSI-EAS1631:75:FC:7:70:9332:6824/1	1	101	0:6 28384:2 0:2 28384:1 0:27 29382:1 0:28
C	HWUSI-EAS1631:75:FC:7:75:18294:12525/1	1	101	0:6 28384:2 0:2 28384:1 0:27 29382:1 0:28
C	HWUSI-EAS1631:75:FC:7:93:15822:18450/1	1	101	0:6 28384:2 0:2 28384:1 0:27 29382:1 0:28
C	HWUSI-EAS1631:75:FC:7:105:7506:16096/1	1	101	0:6 28384:2 0:2 28384:1 0:27 29382:1 0:28
C	HWUSI-EAS1631:75:FC:7:111:7795:11644/1	1	101	0:5 28384:2 0:2 28384:1 0:27 29382:1 0:29
C	HWUSI-EAS1631:75:FC:8:8:3374:12041/1	1	101	0:6 28384:2 0:2 28384:1 0:27 29382:1 0:28
C	HWUSI-EAS1631:75:FC:8:25:8956:7531/2	1	101	0:11 1:5 0:3 1:3 0:45
C	HWUSI-EAS1631:75:FC:8:30:19352:14478/2	1	101	0:11 1:5 0:3 1:3 0:45
C	HWUSI-EAS1631:75:FC:8:46:4675:9686/1	1	101	0:6 28384:2 0:2 28384:1 0:27 29382:1 0:28
C	HWUSI-EAS1631:75:FC:8:50:5329:10591/2	1	101	0:11 1:5 0:3 1:3 0:45
C	HWUSI-EAS1631:75:FC:8:60:10617:2452/1	1	101	0:6 28384:2 0:2 28384:1 0:27 29382:1 0:28
C	HWUSI-EAS1631:75:FC:8:63:7517:3095/2	1	101	0:11 1:5 0:3 1:3 0:45
C	HWUSI-EAS1631:75:FC:8:80:5876:18239/1	1	101	0:6 28384:2 0:2 28384:1 0:27 29382:1 0:2 A:26
C	HWUSI-EAS1631:75:FC:8:84:7929:13850/2	1	101	0:11 1:5 0:3 1:3 0:45
C	HWUSI-EAS1631:75:FC:8:103:8230:2657/1	1	101	0:6 28384:2 0:2 28384:1 0:27 29382:1 0:28
C	HWUSI-EAS1631:75:FC:7:28:8003:9251/1	1	101	0:6 28384:2 0:2 28384:1 0:27 29382:1 0:28
C	HWUSI-EAS1631:75:FC:7:29:5075:12985/2	1	101	0:11 1:5 0:3 1:3 0:45
C	HWUSI-EAS1631:75:FC:7:31:6145:7992/2	1	101	0:11 1:5 0:3 1:3 0:45
C	HWUSI-EAS1631:75:FC:7:42:14504:20451/1	1	101	0:6 28384:2 0:2 28384:1 0:27 29382:1 0:28
C	HWUSI-EAS1631:75:FC:7:68:14816:15791/1	1	101	0:6 28384:2 0:2 28384:1 0:27 29382:1 0:28
C	HWUSI-EAS1631:75:FC:7:77:10960:14913/1	1	101	0:6 28384:2 0:2 28384:1 0:27 29382:1 0:28
C	HWUSI-EAS1631:75:FC:7:81:10979:2800/2	1	101	0:11 1:5 0:3 1:3 0:45
C	HWUSI-EAS1631:75:FC:7:81:15743:17778/2	1	101	0:11 1:5 0:3 1:3 0:45
C	HWUSI-EAS1631:75:FC:7:82:12945:18404/1	1	101	0:6 28384:2 0:2 28384:1 0:27 29382:1 0:28
C	HWUSI-EAS1631:75:FC:7:89:8642:12002/1	1	101	0:1 28384:2 0:2 28384:1 0:27 29382:1 0:33
C	HWUSI-EAS1631:75:FC:8:10:7941:10852/2	1	101	0:11 1:5 0:3 1:3 0:45
C	HWUSI-EAS1631:75:FC:8:19:11126:3216/2	1	101	0:11 1:5 0:3 1:3 0:45
C	HWUSI-EAS1631:75:FC:8:28:17307:4640/2	1	101	0:11 1:5 0:3 1:3 0:45
C	HWUSI-EAS1631:75:FC:8:34:8730:9536/1	1	101	0:6 28384:2 0:2 28384:1 0:27 29382:1 0:28
C	HWUSI-EAS1631:75:FC:8:41:15098:8983/1	1	101	0:6 28384:2 0:2 28384:1 0:27 29382:1 0:28
C	HWUSI-EAS1631:75:FC:8:60:7691:13498/1	1	101	0:6 28384:2 0:2 28384:1 0:27 29382:1 0:28
C	HWUSI-EAS1631:75:FC:8:64:9608:15489/2	1	101	0:11 1:5 0:3 1:3 0:45
C	HWUSI-EAS1631:75:FC:8:81:5655:16741/2	1	101	0:11 1:5 0:3 1:3 0:45
C	HWUSI-EAS1631:75:FC:8:82:17249:15509/1	1	101	0:1 28384:3 0:33 29382:1 0:29
C	HWUSI-EAS1631:75:FC:8:88:14920:7453/2	1	101	0:11 1:5 0:3 1:3 0:45
C	HWUSI-EAS1631:75:FC:8:91:15999:1790/2	1	101	0:11 1:5 0:3 1:3 0:45
C	HWUSI-EAS1631:75:FC:8:92:12905:13561/2	1	101	0:11 1:5 0:3 1:3 0:45
C	HWUSI-EAS1631:75:FC:8:93:2650:8964/1	1	101	0:6 28384:2 0:2 28384:1 0:27 29382:1 0:28
C	HWUSI-EAS1631:75:FC:8:98:6151:18465/1	1	101	0:6 28384:2 0:2 28384:1 0:27 29382:1 0:28
C	HWUSI-EAS1631:75:FC:7:12:17920:2542/2	1	101	0:11 1:5 0:3 1:3 0:45
C	HWUSI-EAS1631:75:FC:7:24:10042:15675/2	1	101	0:11 1:5 0:3 1:3 0:45
C	HWUSI-EAS1631:75:FC:7:27:12152:16224/1	1	101	0:6 28384:2 0:2 28384:1 0:27 29382:1 0:28
C	HWUSI-EAS1631:75:FC:7:63:3156:12317/1	1	101	0:6 28384:2 0:2 28384:1 0:27 29382:1 0:28
C	HWUSI-EAS1631:75:FC:7:82:9301:9457/2	1	101	0:11 1:5 0:3 1:3 0:45
C	HWUSI-EAS1631:75:FC:7:99:14656:7369/2	1	101	0:11 1:5 0:3 1:3 0:45
C	HWUSI-EAS1631:75:FC:7:101:11007:11147/2	1	101	0:11 1:5 0:3 1:3 0:45
C	HWUSI-EAS1631:75:FC:7:111:4248:20549/1	1	101	0:6 28384:2 0:2 28384:1 0:27 29382:1 0:28
C	HWUSI-EAS1631:75:FC:8:26:11216:7426/2	1	101	0:11 1:5 0:3 1:3 0:45
C	HWUSI-EAS1631:75:FC:8:83:4562:6301/1	1	101	0:6 28384:2 0:2 28384:1 0:27 29382:1 0:28
C	HWUSI-EAS1631:75:FC:8:105:7158:8131/2	1	101	0:11 1:5 0:3 1:3 0:45
C	HWUSI-EAS1631:75:FC:8:110:8310:9160/1	1	101	0:5 28384:2 0:2 28384:1 0:27 29382:1 0:29
C	HWUSI-EAS1631:75:FC:8:111:4899:12265/1	1	101	0:6 28384:2 0:2 28384:1 0:27 29382:1 0:28
C	HWUSI-EAS1631:75:FC:7:16:8178:2437/1	1	101	0:5 28384:2 0:2 28384:1 0:27 29382:1 0:29
C	HWUSI-EAS1631:75:FC:7:18:4277:2134/2	1	101	0:11 1:5 0:3 1:3 0:45
C	HWUSI-EAS1631:75:FC:7:24:16219:14560/2	1	101	0:11 1:5 0:3 1:3 0:45
C	HWUSI-EAS1631:75:FC:7:30:9032:12400/1	1	101	0:6 28384:2 0:2 28384:1 0:27 29382:1 0:28
C	HWUSI-EAS1631:75:FC:7:52:8845:5037/2	1	101	0:11 1:5 0:3 1:3 0:45
C	HWUSI-EAS1631:75:FC:7:61:6083:6418/2	1	101	0:11 1:5 0:3 1:3 0:45
C	HWUSI-EAS1631:75:FC:7:65:14215:5694/1	1	101	0:6 28384:2 0:2 28384:1 0:27 29382:1 0:28
C	HWUSI-EAS1631:75:FC:7:84:8540:3620/2	1	101	0:11 1:5 0:3 1:3 0:45
C	HWUSI-EAS1631:75:FC:7:89:12285:16231/1	1	101	0:6 28384:2 0:2 28384:1 0:27 29382:1 0:28
C	HWUSI-EAS1631:75:FC:7:101:1771:16636/1	1	101	0:6 28384:2 0:2 28384:1 0:27 29382:1 0:28
C	HWUSI-EAS1631:75:FC:8:13:11134:14211/2	1	101	0:11 1:5 0:3 1:3 0:45
C	HWUSI-EAS1631:75:FC:8:28:19077:19288/1	1	101	0:6 28384:2 0:2 28384:1 0:27 29382:1 0:28
C	HWUSI-EAS1631:75:FC:8:40:5579:10943/2	1	101	0:11 1:5 0:3 1:3 0:45
C	HWUSI-EAS1631:75:FC:8:58:4715:20214/1	1	101	0:6 28384:2 0:2 28384:1 0:27 29382:1 0:28
C	HWUSI-EAS1631:75:FC:8:61:8059:6732/2	1	101	0:11 1:5 0:3 1:3 0:45
C	HWUSI-EAS1631:75:FC:8:100:18325:16054/1	1	101	0:1 28384:3 0:33 29382:1 0:29
C	HWUSI-EAS1631:75:FC:8:114:11596:15088/2	1	101	0:11 1:5 0:3 1:3 0:25 A:20
C	HWUSI-EAS1631:75:FC:7:13:8608:2295/1	28384	101	0:1 28384:5 0:3 28384:1 0:27 29382:1 0:29
C	HWUSI-EAS1631:75:FC:7:28:14146:3801/1	1	101	0:1 28384:3 0:33 29382:1 0:29
C	HWUSI-EAS1631:75:FC:7:45:7016:12501/2	1	101	0:11 1:5 0:3 1:3 0:45
C	HWUSI-EAS1631:75:FC:7:70:5530:19309/2	1	101	0:11 1:5 0:3 1:3 0:45
C	HWUSI-EAS1631:75:FC:7:109:11462:6421/1	1	101	0:6 28384:2 0:2 28384:1 0:27 29382:1 0:28
C	HWUSI-EAS1631:75:FC:8:14:12556:16591/1	1	101	0:6 28384:2 0:2 28384:1 0:27 29382:1 0:28
C	HWUSI-EAS1631:75:FC:8:39:16098:6231/1	1	101	0:6 28384:2 0:2 28384:1 0:27 29382:1 0:28
C	HWUSI-EAS1631:75:FC:8:120:14119:4288/2	1	101	0:11 1:5 0:3 1:3 0:45
C	HWUSI-EAS1631:75:FC:7:1:17782:19858/1	1	101	0:6 28384:2 0:2 28384:1 0:27 29382:1 0:28
C	HWUSI-EAS1631:75:FC:7:47:12452:11475/1	1	101	0:6 28384:2 0:2 28384:1 0:27 29382:1 0:28
C	HWUSI-EAS1631:75:FC:8:16:7285:5116/2	1	101	0:11 1:5 0:3 1:3 0:45
C	HWUSI-EAS1631:75:FC:8:37:7472:18860/2	1	101	0:11 1:5 0:3 1:3 0:45
C	HWUSI-EAS1631:75:FC:8:114:10918:18468/2	1	101	0:11 1:5 0:3 1:3 0:25 A:20
C	HWUSI-EAS1631:75:FC:7:28:8895:15125/2	1	101	0:11 1:5 0:3 1:3 0:45
C	HWUSI-EAS1631:75:FC:7:48:12287:20802/2	1	101	0:11 1:5 0:3 1:3 0:45
C	HWUSI-EAS1631:75:FC:7:49:4405:12424/2	1	101	0:11 1:5 0:3 1:3 0:45
C	HWUSI-EAS1631:75:FC:7:82:18576:18359/1	1	101	0:6 28384:2 0:2 28384:1 0:27 29382:1 0:28
C	HWUSI-EAS1631:75:FC:8:32:14193:11543/2	1	101	0:11 1:5 0:3 1:3 0:45
C	HWUSI-EAS1631:75:FC:8:41:7024:13107/1	1	101	0:6 28384:2 0:2 28384:1 0:27 29382:1 0:28
C	HWUSI-EAS1631:75:FC:8:81:13358:7194/2	1	101	0:11 1:5 0:3 1:3 0:45
C	HWUSI-EAS1631:75:FC:7:17:13327:4622/2	1	101	0:11 1:5 0:3 1:3 0:45
C	HWUSI-EAS1631:75:FC:7:20:3023:10028/1	1	101	0:6 28384:2 0:2 28384:1 0:27 29382:1 0:28
C	HWUSI-EAS1631:75:FC:8:113:6044:8659/1	1	101	0:6 28384:2 0:2 28384:1 0:27 29382:1 0:28
C	HWUSI-EAS1631:75:FC:8:43:17811:7772/2	1	101	0:11 1:5 0:3 1:3 0:45
C	HWUSI-EAS1631:75:FC:7:58:8501:11559/2	449	101	0:53 449:4 0:10
C	HWUSI-EAS1631:75:FC:8:100:19195:14962/1	1	101	0:6 28384:2 0:2 28384:1 0:27 29382:1 0:28
C	HWUSI-EAS1631:75:FC:7:92:14387:12887/2	553510	101	0:14 553510:5 0:48
C	HWUSI-EAS1631:75:FC:7:27:6021:6157/2	2	101	0:11 2:5 0:51
C	HWUSI-EAS1631:75:FC:7:22:17634:14904/2	373994	101	0:32 373994:5 0:30
C	HWUSI-EAS1631:75:FC:7:18:10052:12558/1	976	101	0:28 976:5 0:34
C	HWUSI-EAS1631:75:FC:7:18:10071:12564/1	976	101	0:28 976:5 0:34
C	HWUSI-EAS1631:75:FC:8:108:5986:7218/2	2029983	101	0:44 2029983:5 0:18
C	HWUSI-EAS1631:75:FC:8:118:10086:3099/2	642	101	0:44 642:4 0:19
C	HWUSI-EAS1631:75:FC:8:31:12507:13414/1	1	101	0:6 28384:2 0:2 28384:1 0:27 29382:1 0:28
C	HWUSI-EAS1631:75:FC:7:81:18863:6209/2	388950	101	0:11 388950:5 0:51
C	HWUSI-EAS1631:75:FC:8:52:14942:6396/2	129985	101	0:13 129985:5 0:49
C	HWUSI-EAS1631:75:FC:8:98:7279:12173/1	29382	101	0:6 28384:2 0:2 28384:1 0:24 29382:4 0:28
C	HWUSI-EAS1631:75:FC:8:77:8292:10158/2	1434099	101	0:53 1434099:5 0:9
C	HWUSI-EAS1631:75:FC:8:9:6462:9725/2	51669	101	0:9 51669:5 0:53
C	HWUSI-EAS1631:75:FC:8:83:18191:18198/2	476	101	0:10 476:5 0:52
C	HWUSI-EAS1631:75:FC:8:119:6467:2339/2	1266923	101	0:57 1266923:5 0:5
C	HWUSI-EAS1631:75:FC:8:1:16048:4627/1	1	101	0:6 28384:2 0:2 28384:1 0:27 29382:1 0:28
C	HWUSI-EAS1631:75:FC:8:24:1976:19888/2	1492	101	0:12 1492:4 0:51
C	HWUSI-EAS1631:75:FC:8:91:12581:16878/1	1	101	0:18 28384:2 0:2 28384:1 0:27 29382:1 0:16
C	HWUSI-EAS1631:75:FC:8:6:4028:9264/2	1	101	0:23 1:5 0:3 1:3 0:33
C	HWUSI-EAS1631:75:FC:7:5:7243:9326/2	1	101	0:31 1:5 0:3 1:3 0:25
C	HWUSI-EAS1631:75:FC:7:9:13667:11768/1	1	101	0:6 28384:2 0:2 28384:1 0:27 29382:1 0:28
C	HWUSI-EAS1631:75:FC:7:32:3228:19397/2	1517	101	0:36 1517:5 0:26
C	HWUSI-EAS1631:75:FC:8:2:16234:14975/2	1517	101	0:49 1517:5 0:13
C	HWUSI-EAS1631:75:FC:7:28:15611:19970/1	1517	101	0:26 1517:5 0:36
C	HWUSI-EAS1631:75:FC:8:47:6646:4609/2	1517	101	0:46 1517:5 0:16
C	HWUSI-EAS1631:75:FC:7:68:11254:12402/2	575788	101	0:34 575788:5 0:28
C	HWUSI-EAS1631:75:FC:8:60:15997:3645/1	28384	101	0:6 28384:2 0:2 28384:3 0:54
C	HWUSI-EAS1631:75:FC:8:105:18763:9841/1	1	101	0:24 28384:2 0:2 28384:1 0:27 29382:1 0:6 A:4
C	HWUSI-EAS1631:75:FC:7:32:11537:1977/2	109790	101	0:27 109790:5 0:35
C	HWUSI-EAS1631:75:FC:7:85:1573:10174/2	1714848	101	0:46 1714848:5 0:16
C	HWUSI-EAS1631:75:FC:8:33:11871:8641/2	2624949	101	0:44 2624949:5 0:18
C	HWUSI-EAS1631:75:FC:8:104:8218:17965/1	1	101	0:6 28384:2 0:2 28384:1 0:27 29382:1 0:24 A:4
C	HWUSI-EAS1631:75:FC:7:76:5759:12765/2	434	101	0:56 434:5 0:6
C	HWUSI-EAS1631:75:FC:8:111:1867:14788/2	434	101	0:59 434:5 0:3
C	HWUSI-EAS1631:75:FC:8:12:14895:20130/2	434	101	0:57 434:5 0:5
C	HWUSI-EAS1631:75:FC:8:110:10641:12316/2	434	101	0:57 434:5 0:5
C	HWUSI-EAS1631:75:FC:7:12:14451:15691/1	1	101	0:6 28384:2 0:2 28384:1 0:27 29382:1 0:28
C	HWUSI-EAS1631:75:FC:8:109:6111:19878/1	1	101	0:6 28384:2 0:2 28384:1 0:27 29382:1 0:28
C	HWUSI-EAS1631:75:FC:8:111:12755:18466/1	2	101	0:11 2:2 0:5 2:1 0:6 2:2 0:20 2:2 0:16 2:2
C	HWUSI-EAS1631:75:FC:8:71:9189:6625/2	619593	101	0:54 619593:5 0:8
C	HWUSI-EAS1631:75:FC:7:104:11408:3785/1	573061	101	0:43 573061:5 0:19
C	HWUSI-EAS1631:75:FC:8:18:3389:5323/1	573061	101	0:34 573061:5 0:28
C	HWUSI-EAS1631:75:FC:8:39:11018:9123/1	1	101	0:6 28384:2 0:2 28384:1 0:27 29382:1 0:28
C	HWUSI-EAS1631:75:FC:8:110:2575:4966/2	1794699	101	0:4 1794699:5 0:58
C	HWUSI-EAS1631:75:FC:8:93:16802:16321/2	1725411	101	0:12 1725411:5 0:50
C	HWUSI-EAS1631:75:FC:8:56:4377:19749/1	1	101	0:6 28384:2 0:2 28384:1 0:27 29382:1 0:28
C	HWUSI-EAS1631:75:FC:8:8:13069:14435/2	252967	101	0:4 252967:5 0:58
C	HWUSI-EAS1631:75:FC:7:4:12238:8937/2	570	101	0:23 570:5 0:39
C	HWUSI-EAS1631:75:FC:7:113:17252:12225/1	1	101	0:6 28384:2 0:2 28384:1 0:27 29382:1 0:28
C	HWUSI-EAS1631:75:FC:8:59:14528:8723/2	1177574	101	0:60 1177574:4 0:3
C	HWUSI-EAS1631:75:FC:7:5:8565:11839/1	662	101	0:42 662:5 0:20
C	HWUSI-EAS1631:75:FC:8:75:4705:15843/2	662	101	0:50 662:5 0:12
C	HWUSI-EAS1631:75:FC:7:88:17794:7194/2	662	101	0:39 662:5 0:23
C	HWUSI-EAS1631:75:FC:8:53:12574:15043/1	662	101	0:56 662:5 0:6
C	HWUSI-EAS1631:75:FC:7:11:8659:20453/2	1	101	0:39 1:4 0:24
C	HWUSI-EAS1631:75:FC:7:98:12737:18801/1	28384	101	0:6 28384:2 0:2 28384:2 0:55
C	HWUSI-EAS1631:75:FC:8:24:5966:17137/2	83262	101	0:43 83262:5 0:19
C	HWUSI-EAS1631:75:FC:7:103:6262:3743/2	136849	101	0:57 136849:5 0:5
C	HWUSI-EAS1631:75:FC:8:37:10748:10562/2	613	101	0:51 613:5 0:11
C	HWUSI-EAS1631:75:FC:8:101:8402:12715/1	1	101	0:6 28384:2 0:2 28384:1 0:27 29382:1 0:28
C	HWUSI-EAS1631:75:FC:7:18:9463:4394/2	1	101	0:11 1:5 0:3 1:3 0:45
C	HWUSI-EAS1631:75:FC:7:75:2143:14035/1	976	101	0:44 976:5 2:2 0:16
C	HWUSI-EAS1631:75:FC:7:10:6422:6277/2	1	101	0:11 1:5 0:3 1:3 0:45
C	HWUSI-EAS1631:75:FC:7:115:5765:2920/1	1	101	0:6 28384:2 0:2 28384:1 0:27 29382:1 0:28
C	HWUSI-EAS1631:75:FC:7:15:9548:9289/2	527028	101	0:1 527028:5 0:61
C	HWUSI-EAS1631:75:FC:7:103:6081:17474/1	1	101	0:6 28384:2 0:2 28384:1 0:27 29382:1 0:28
C	HWUSI-EAS1631:75:FC:8:21:7566:6118/2	976	101	0:4 976:5 0:17 976:1 0:5 976:4 0:7 976:3 0:21
C	HWUSI-EAS1631:75:FC:7:90:7641:6958/2	1	101	0:11 1:5 0:3 1:3 0:45
C	HWUSI-EAS1631:75:FC:8:54:7930:11428/1	1	101	0:3 28384:2 0:2 28384:1 0:27 29382:1 0:31
C	HWUSI-EAS1631:75:FC:8:42:10579:2837/2	29394	101	0:15 29394:4 0:48
C	HWUSI-EAS1631:75:FC:7:93:5526:18055/2	1	101	0:11 1:5 0:3 1:3 0:45
C	HWUSI-EAS1631:75:FC:8:32:15045:16075/1	639310	101	0:29 639310:5 0:33
C	HWUSI-EAS1631:75:FC:7:114:13211:7293/2	1	101	0:55 1:5 0:3 1:3 0:1
C	HWUSI-EAS1631:75:FC:8:68:8486:2432/2	471	101	0:52 471:5 0:10
C	HWUSI-EAS1631:75:FC:7:118:10615:6606/2	1365647	101	0:30 1365647:5 0:32
C	HWUSI-EAS1631:75:FC:8:25:3040:12193/2	266748	101	0:62 266748:5
C	HWUSI-EAS1631:75:FC:8:82:18053:19835/1	1	101	0:6 28384:2 0:2 28384:1 0:27 29382:1 0:28
C	HWUSI-EAS1631:75:FC:7:37:12762:6005/2	2153354	101	0:20 2153354:5 0:42
C	HWUSI-EAS1631:75:FC:7:114:4903:9996/1	1	101	0:6 28384:2 0:2 28384:1 0:27 29382:1 0:28
C	HWUSI-EAS1631:75:FC:7:61:7539:12828/2	505249	101	0:32 505249:4 0:31
C	HWUSI-EAS1631:75:FC:8:78:7752:4854/1	1941349	101	0:38 1941349:5 0:24
C	HWUSI-EAS1631:75:FC:8:102:3118:20024/1	459349	101	0:4 459349:5 0:58
C	HWUSI-EAS1631:75:FC:7:109:12088:6159/2	32021	101	0:19 32021:4 0:44
C	HWUSI-EAS1631:75:FC:7:31:18057:1344/2	308865	101	0:55 308865:5 0:7
C	HWUSI-EAS1631:75:FC:7:62:17287:16541/1	1	101	0:6 28384:2 0:2 28384:1 0:27 29382:1 0:28
C	HWUSI-EAS1631:75:FC:7:63:8271:11101/2	1927128	101	0:22 1927128:5 0:40
C	HWUSI-EAS1631:75:FC:7:120:8077:3008/1	1	101	0:6 28384:2 0:2 28384:1 0:27 29382:1 0:28
C	HWUSI-EAS1631:75:FC:8:73:13448:13970/2	230361	101	0:38 230361:5 0:24
C	HWUSI-EAS1631:75:FC:7:111:4768:9482/2	1250153	101	0:18 1250153:5 0:44
C	HWUSI-EAS1631:75:FC:8:88:2108:9432/2	1855336	101	0:48 1855336:5 0:14
C	HWUSI-EAS1631:75:FC:8:120:11352:13655/2	411154	101	0:43 411154:4 0:20
C	HWUSI-EAS1631:75:FC:8:64:7414:19668/1	28384	101	0:6 28384:2 0:2 28384:2 0:55
C	HWUSI-EAS1631:75:FC:7:26:5411:1559/2	2	101	0:11 9:3 0:12 33970:3 0:38
C	HWUSI-EAS1631:75:FC:7:83:1996:15571/1	1	101	0:23 28384:2 0:2 28384:1 0:27 29382:1 0:11
C	HWUSI-EAS1631:75:FC:7:100:7207:2785/1	1	101	0:6 28384:2 0:2 28384:1 0:27 29382:1 0:28
C	HWUSI-EAS1631:75:FC:8:7:11410:3832/1	1	101	0:6 28384:2 0:2 28384:1 0:27 29382:1 0:28
C	HWUSI-EAS1631:75:FC:7:40:2116:5500/2	1981174	101	0:45 1981174:5 0:17
C	HWUSI-EAS1631:75:FC:7:97:15257:19286/2	2609468	101	0:41 2609468:5 0:21
C	HWUSI-EAS1631:75:FC:7:9:15561:4594/1	976	101	976:1 0:29 976:4 0:15 976:1 0:2 976:4 0:11
C	HWUSI-EAS1631:75:FC:8:118:18309:1449/1	1	101	0:6 28384:2 0:2 28384:1 0:27 29382:1 0:28
C	HWUSI-EAS1631:75:FC:7:14:6851:16144/2	1191300	101	0:9 1191300:5 0:53
C	HWUSI-EAS1631:75:FC:7:93:11308:14024/1	1	101	0:6 28384:2 0:2 28384:1 0:27 29382:1 0:28
C	HWUSI-EAS1631:75:FC:8:47:14432:18130/2	237	101	0:25 59732:1 237:5 0:36
C	HWUSI-EAS1631:75:FC:8:10:10017:9707/1	747365	101	0:54 747365:4 0:9
C	HWUSI-EAS1631:75:FC:7:79:13407:19397/1	747365	101	0:17 747365:4 0:46
C	HWUSI-EAS1631:75:FC:7:35:1419:17987/1	747365	101	0:29 747365:4 0:34
C	HWUSI-EAS1631:75:FC:8:56:19182:3234/2	747365	101	0:38 747365:4 0:25
C	HWUSI-EAS1631:75:FC:8:116:4176:18560/2	401619	101	0:17 747365:4 0:1 401619:5 0:40
C	HWUSI-EAS1631:75:FC:8:65:10978:17615/2	747365	101	0:40 747365:4 0:23
C	HWUSI-EAS1631:75:FC:8:1:14826:8709/1	747365	101	0:27 747365:4 0:36
C	HWUSI-EAS1631:75:FC:7:10:17886:19361/2	747365	101	0:31 747365:4 0:32
C	HWUSI-EAS1631:75:FC:7:115:10557:11208/2	747365	101	0:41 747365:4 0:22
C	HWUSI-EAS1631:75:FC:7:29:3529:15145/2	747365	101	0:27 747365:4 0:36
C	HWUSI-EAS1631:75:FC:8:11:8752:2987/1	747365	101	0:48 747365:4 0:15
C	HWUSI-EAS1631:75:FC:7:117:15482:13550/2	1	101	0:11 1:3 0:5 1:3 0:45
C	HWUSI-EAS1631:75:FC:7:23:12448:3949/1	1	101	0:6 28384:2 0:2 28384:1 0:27 29382:1 0:28
C	HWUSI-EAS1631:75:FC:7:105:9888:16973/2	563040	101	0:24 563040:5 0:38
C	HWUSI-EAS1631:75:FC:8:22:7047:16440/2	28110	101	0:26 28110:5 0:2 1291379:2 0:32
C	HWUSI-EAS1631:75:FC:7:105:1625:7384/2	2592345	101	0:48 2592345:5 0:14
C	HWUSI-EAS1631:75:FC:8:3:12469:12388/2	473421	101	0:25 473421:5 0:37
C	HWUSI-EAS1631:75:FC:7:64:12259:3738/2	1491	101	0:62 1491:5
C	HWUSI-EAS1631:75:FC:7:30:13381:3590/1	1	101	0:6 28384:2 0:2 28384:1 0:27 29382:1 0:28
C	HWUSI-EAS1631:75:FC:7:103:12388:6235/1	1	101	0:6 28384:2 0:2 28384:1 0:27 29382:1 0:28
C	HWUSI-EAS1631:75:FC:7:38:6034:18433/2	1	101	0:11 1:5 0:3 1:3 0:45
C	HWUSI-EAS1631:75:FC:7:2:5646:7429/2	1	101	0:11 1:5 0:3 1:3 0:45
C	HWUSI-EAS1631:75:FC:7:8:14095:18796/2	1582	101	0:11 1:3 0:5 1:3 0:7 1582:5 0:33
C	HWUSI-EAS1631:75:FC:7:87:15773:8160/1	1	101	0:6 28384:2 0:2 28384:1 0:27 29382:1 0:28
C	HWUSI-EAS1631:75:FC:7:66:9961:6693/2	80854	101	0:30 80854:5 0:32
C	HWUSI-EAS1631:75:FC:8:15:2868:16874/1	1	101	0:6 28384:2 0:2 28384:1 0:27 29382:1 0:28
C	HWUSI-EAS1631:75:FC:8:52:14777:13456/2	656179	101	0:30 656179:4 0:33
C	HWUSI-EAS1631:75:FC:7:6:9916:9270/1	747365	101	747365:4 0:63
C	HWUSI-EAS1631:75:FC:7:6:9902:9282/1	747365	101	747365:4 0:63
C	HWUSI-EAS1631:75:FC:8:6:3357:4130/1	1	101	0:6 28384:2 0:2 28384:1 0:27 29382:1 0:28
C	HWUSI-EAS1631:75:FC:7:12:6681:10813/2	1	101	0:11 1:5 0:3 1:3 0:45
C	HWUSI-EAS1631:75:FC:8:3:7579:16046/1	1	101	0:16 28384:2 0:2 28384:1 0:27 29382:1 0:18
C	HWUSI-EAS1631:75:FC:8:50:10140:10256/2	143223	101	0:62 143223:5
C	HWUSI-EAS1631:75:FC:7:93:10248:12099/2	1	101	0:8 1:5 0:3 1:3 0:48
C	HWUSI-EAS1631:75:FC:7:108:14304:14293/1	1	101	0:6 28384:2 0:2 28384:1 0:27 29382:1 0:28
C	HWUSI-EAS1631:75:FC:8:2:16061:2972/2	639310	101	0:53 639310:5 0:9
C	HWUSI-EAS1631:75:FC:8:81:9438:6707/1	639310	101	0:24 639310:5 0:38
C	HWUSI-EAS1631:75:FC:8:120:11849:12411/1	1	101	0:6 28384:2 0:2 28384:1 0:27 29382:1 0:28
C	HWUSI-EAS1631:75:FC:7:106:9715:3621/2	1207504	101	0:16 1207504:4 0:47
C	HWUSI-EAS1631:75:FC:8:52:6552:17673/2	101571	101	0:28 101571:5 0:34
C	HWUSI-EAS1631:75:FC:8:16:7047:3410/2	995085	101	995085:5 0:62
C	HWUSI-EAS1631:75:FC:7:1:18312:10807/2	190478	101	0:60 190478:5 0:2
C	HWUSI-EAS1631:75:FC:8:59:16323:5544/2	34062	101	0:53 34062:5 0:9
C	HWUSI-EAS1631:75:FC:7:79:4155:20076/2	1301	101	0:37 1301:5 0:25
C	HWUSI-EAS1631:75:FC:7:51:8210:17495/2	216432	101	0:37 216432:4 0:26
C	HWUSI-EAS1631:75:FC:7:8:2683:16451/2	1	101	0:11 1:5 0:3 1:3 0:45
C	HWUSI-EAS1631:75:FC:8:96:2040:4539/2	2712698	101	0:18 2712698:5 0:44
C	HWUSI-EAS1631:75:FC:8:16:7106:3470/2	2123	101	0:45 2123:4 0:18
C	HWUSI-EAS1631:75:FC:8:119:4328:14295/1	1	101	0:6 28384:2 0:2 28384:1 0:27 29382:1 0:28
C	HWUSI-EAS1631:75:FC:7:112:11893:18995/1	1	101	0:6 28384:2 0:2 28384:1 0:27 29382:1 0:28
C	HWUSI-EAS1631:75:FC:8:76:12079:20517/1	1	101	0:6 28384:2 0:2 28384:1 0:27 29382:1 0:28
C	HWUSI-EAS1631:75:FC:8:73:11118:6904/2	28384	101	0:47 28384:5 0:15
C	HWUSI-EAS1631:75:FC:7:116:8400:8807/1	28384	101	0:1 28384:6 0:3 28384:1 0:27 29382:1 0:28
C	HWUSI-EAS1631:75:FC:8:91:9965:13719/1	142649	101	0:56 142649:5 0:6
C	HWUSI-EAS1631:75:FC:8:70:15377:15656/2	2358479	101	0:50 2358479:4 0:13
C	HWUSI-EAS1631:75:FC:7:73:14423:10085/2	1	101	0:29 1:5 0:3 1:3 0:27
C	HWUSI-EAS1631:75:FC:8:94:7144:12159/2	788	101	0:22 788:4 0:41
C	HWUSI-EAS1631:75:FC:8:22:5674:15076/1	1	101	0:3 28384:2 0:2 28384:1 0:27 29382:1 0:31
C	HWUSI-EAS1631:75:FC:7:28:16892:1473/1	1	101	0:6 28384:2 0:2 28384:1 0:27 29382:1 0:28
C	HWUSI-EAS1631:75:FC:8:89:13701:7490/2	760192	101	760192:4 0:63
C	HWUSI-EAS1631:75:FC:7:65:12079:11083/1	1	101	0:6 28384:2 0:2 28384:1 0:27 29382:1 0:28
C	HWUSI-EAS1631:75:FC:8:43:6740:5368/1	1	101	0:6 28384:2 0:2 28384:1 0:27 29382:1 0:28
C	HWUSI-EAS1631:75:FC:7:78:3154:9900/2	2115978	101	0:25 2115978:5 0:37
C	HWUSI-EAS1631:75:FC:7:109:5108:3840/2	1	101	0:11 1:5 0:3 1:3 0:45
C	HWUSI-EAS1631:75:FC:7:59:1183:17492/2	188932	101	188932:4 0:63
C	HWUSI-EAS1631:75:FC:7:88:5928:19162/1	639310	101	0:4 639310:5 0:58
C	HWUSI-EAS1631:75:FC:7:91:14286:18082/1	639310	101	0:25 639310:5 0:37
C	HWUSI-EAS1631:75:FC:7:98:15420:3471/2	639310	101	0:46 639310:5 0:16
C	HWUSI-EAS1631:75:FC:8:31:19234:20610/2	639310	101	0:27 639310:5 0:35
C	HWUSI-EAS1631:75:FC:8:82:18326:16200/1	639310	101	0:26 639310:5 0:36
C	HWUSI-EAS1631:75:FC:8:82:18345:16202/1	639310	101	0:26 639310:5 0:36
C	HWUSI-EAS1631:75:FC:8:116:13439:3639/1	639310	101	0:9 252967:4 0:34 639310:5 0:15
C	HWUSI-EAS1631:75:FC:8:103:2722:16825/2	639310	101	0:7 639310:5 0:55
C	HWUSI-EAS1631:75:FC:7:8:9722:18268/1	639310	101	0:2 639310:5 0:60
C	HWUSI-EAS1631:75:FC:7:8:9740:18273/1	639310	101	0:2 639310:5 0:60
C	HWUSI-EAS1631:75:FC:8:84:13117:2448/2	639310	101	0:4 639310:5 0:58
C	HWUSI-EAS1631:75:FC:8:18:9671:12203/1	28384	101	0:6 28384:2 0:2 28384:2 0:55
C	HWUSI-EAS1631:75:FC:7:52:19298:14465/1	28384	101	0:1 28384:6 0:60
C	HWUSI-EAS1631:75:FC:7:43:15411:1899/1	2	101	2:3 1:1 2:3 0:33 1:5 0:22
C	HWUSI-EAS1631:75:FC:7:49:8239:10100/1	1	101	0:6 28384:2 0:2 28384:1 0:27 29382:1 0:28
C	HWUSI-EAS1631:75:FC:7:64:6501:11691/2	1	101	0:11 1:5 0:3 1:3 0:45
C	HWUSI-EAS1631:75:FC:7:50:5462:12626/1	1	101	0:6 28384:2 0:2 28384:1 0:27 29382:1 0:28
C	HWUSI-EAS1631:75:FC:7:72:17743:16346/1	1	101	0:6 28384:2 0:2 28384:1 0:27 29382:1 0:28
C	HWUSI-EAS1631:75:FC:7:75:7928:11324/1	1	101	0:6 28384:2 0:2 28384:1 0:27 29382:1 0:28
C	HWUSI-EAS1631:75:FC:7:88:3965:11352/1	1	101	0:6 28384:2 0:2 28384:1 0:27 29382:1 0:28
C	HWUSI-EAS1631:75:FC:7:95:5745:10518/1	1	101	0:6 28384:2 0:2 28384:1 0:27 29382:1 0:28
C	HWUSI-EAS1631:75:FC:8:25:2132:8762/2	1	101	0:11 1:5 0:3 1:3 0:45
C	HWUSI-EAS1631:75:FC:8:70:1378:12782/1	1	101	0:6 28384:2 0:2 28384:1 0:27 29382:1 0:28
C	HWUSI-EAS1631:75:FC:8:116:15611:10137/2	1	101	0:11 1:5 0:3 1:3 0:45
C	HWUSI-EAS1631:75:FC:7:44:9068:4761/1	1	101	0:6 28384:2 0:2 28384:1 0:27 29382:1 0:28
C	HWUSI-EAS1631:75:FC:7:49:2360:15483/2	1	101	0:11 1:5 0:3 1:3 0:45
C	HWUSI-EAS1631:75:FC:7:66:17466:15367/2	1	101	0:11 1:5 0:3 1:3 0:45
C	HWUSI-EAS1631:75:FC:7:105:7347:6302/1	1	101	0:6 28384:2 0:2 28384:1 0:27 29382:1 0:28
C	HWUSI-EAS1631:75:FC:7:116:1799:13548/2	1	101	0:11 1:5 0:3 1:3 0:45
C	HWUSI-EAS1631:75:FC:8:50:4253:9997/2	1	101	0:11 1:5 0:3 1:3 0:45
C	HWUSI-EAS1631:75:FC:8:86:10604:8152/1	1	101	0:6 28384:2 0:2 28384:1 0:27 29382:1 0:28
C	HWUSI-EAS1631:75:FC:7:47:4867:9583/1	1	101	0:6 28384:2 0:2 28384:1 0:27 29382:1 0:28
C	HWUSI-EAS1631:75:FC:7:56:12750:7750/1	1	101	0:6 28384:2 0:2 28384:1 0:27 29382:1 0:28
C	HWUSI-EAS1631:75:FC:8:56:10461:17626/1	1	101	0:6 28384:2 0:2 28384:1 0:27 29382:1 0:28
C	HWUSI-EAS1631:75:FC:8:13:15324:14796/2	1365647	101	0:19 1365647:5 0:43
C	HWUSI-EAS1631:75:FC:8:2:19049:3136/1	1	101	0:30 28384:2 0:2 28384:1 0:27 29382:1 0:4
C	HWUSI-EAS1631:75:FC:7:85:13163:14726/2	1454006	101	0:31 1454006:5 0:31
C	HWUSI-EAS1631:75:FC:8:49:2904:6104/1	1	101	0:6 28384:2 0:2 28384:1 0:27 29382:1 0:28
C	HWUSI-EAS1631:75:FC:8:1:11114:2779/1	1	101	0:6 28384:2 0:2 28384:1 0:27 29382:1 0:28
C	HWUSI-EAS1631:75:FC:8:81:11441:15397/1	1	101	0:6 28384:2 0:2 28384:1 0:27 29382:1 0:28
C	HWUSI-EAS1631:75:FC:8:24:4285:9014/1	1	101	0:6 28384:2 0:2 28384:1 0:27 29382:1 0:28
C	HWUSI-EAS1631:75:FC:7:118:6044:4051/2	1	101	0:11 1:5 0:3 1:3 0:45
C	HWUSI-EAS1631:75:FC:8:41:13545:995/1	1386	101	A:1 0:53 1386:5 0:8
C	HWUSI-EAS1631:75:FC:7:57:3258:8671/2	1915309	101	0:41 1915309:4 0:22
C	HWUSI-EAS1631:75:FC:7:113:14095:6718/2	1142394	101	0:2 1142394:5 0:60
C	HWUSI-EAS1631:75:FC:8:97:12766:7867/2	638	101	0:60 638:5 0:2
C	HWUSI-EAS1631:75:FC:7:99:16780:10800/1	1	101	0:6 28384:2 0:2 28384:1 0:27 29382:1 0:28
C	HWUSI-EAS1631:75:FC:8:8:14128:8322/1	1	101	0:6 28384:2 0:2 28384:1 0:27 29382:1 0:28
C	HWUSI-EAS1631:75:FC:8:36:13491:1670/2	587	101	0:58 587:5 0:4
C	HWUSI-EAS1631:75:FC:7:103:12936:16140/2	1	101	0:11 1:5 0:3 1:3 0:45
C	HWUSI-EAS1631:75:FC:7:78:7207:5690/2	46680	101	0:26 46680:5 0:36
C	HWUSI-EAS1631:75:FC:7:82:5979:14116/1	1	101	0:6 28384:2 0:2 28384:1 0:27 29382:1 0:28
C	HWUSI-EAS1631:75:FC:7:99:18819:11061/1	1	101	0:6 28384:2 0:2 28384:1 0:27 29382:1 0:28
C	HWUSI-EAS1631:75:FC:8:8:5103:4361/2	1	101	0:11 1:5 0:3 1:3 0:45
C	HWUSI-EAS1631:75:FC:7:100:2368:3072/2	386490	101	0:39 386490:5 0:23
C	HWUSI-EAS1631:75:FC:7:43:12026:16480/2	190893	101	0:47 190893:5 0:15
C	HWUSI-EAS1631:75:FC:7:26:9644:10841/1	1	101	0:6 28384:2 0:2 28384:1 0:27 29382:1 0:28
C	HWUSI-EAS1631:75:FC:8:98:14740:21024/2	1270	101	0:62 1270:5
C	HWUSI-EAS1631:75:FC:7:77:17186:17205/1	1	101	0:6 28384:2 0:2 28384:1 0:27 29382:1 0:28
C	HWUSI-EAS1631:75:FC:7:114:14716:18985/1	1	101	0:6 28384:2 0:2 28384:1 0:27 29382:1 0:28
C	HWUSI-EAS1631:75:FC:7:39:1252:17542/1	643867	101	0:23 643867:5 0:39
C	HWUSI-EAS1631:75:FC:7:37:12810:6500/1	1032069	101	0:42 1032069:5 0:20
C	HWUSI-EAS1631:75:FC:7:59:13658:9980/1	1	101	0:6 28384:2 0:2 28384:1 0:27 29382:1 0:28
C	HWUSI-EAS1631:75:FC:8:107:17569:16064/2	621376	101	0:13 621376:5 0:49
C	HWUSI-EAS1631:75:FC:8:112:6439:17652/2	2099	101	0:18 2099:5 0:44
C	HWUSI-EAS1631:75:FC:7:2:7110:2297/1	2099	101	0:41 2099:5 0:21
C	HWUSI-EAS1631:75:FC:7:25:7489:7947/2	2099	101	0:61 2099:5 0:1
C	HWUSI-EAS1631:75:FC:7:25:7493:7973/2	2099	101	0:61 2099:5 0:1
C	HWUSI-EAS1631:75:FC:8:30:4580:12604/2	2099	101	0:48 2099:5 0:14
C	HWUSI-EAS1631:75:FC:8:92:10343:12970/1	2099	101	0:13 2099:5 0:49
C	HWUSI-EAS1631:75:FC:8:78:13982:17409/1	1	101	0:6 28384:2 0:2 28384:1 0:27 29382:1 0:28
C	HWUSI-EAS1631:75:FC:8:1:4523:18706/1	135461	101	0:48 135461:5 0:14
C	HWUSI-EAS1631:75:FC:8:75:10701:15511/2	1675866	101	0:32 1675866:5 0:30
C	HWUSI-EAS1631:75:FC:8:17:8177:2390/2	1280	101	0:24 1280:5 0:38
C	HWUSI-EAS1631:75:FC:8:106:19231:13120/1	1280	101	A:30 0:21 1280:5 0:11
C	HWUSI-EAS1631:75:FC:7:51:10150:18162/2	1280	101	0:63 1280:4
C	HWUSI-EAS1631:75:FC:8:50:5847:19401/2	1280	101	0:51 1280:5 0:11
C	HWUSI-EAS1631:75:FC:7:98:11107:6821/2	1280	101	0:9 1280:5 0:53
C	HWUSI-EAS1631:75:FC:7:86:7151:15337/2	1280	101	0:57 1280:5 0:5
C	HWUSI-EAS1631:75:FC:7:112:11789:20063/2	1280	101	0:27 1280:5 0:35
C	HWUSI-EAS1631:75:FC:8:16:16039:16862/1	1280	101	0:2 1280:5 0:60
C	HWUSI-EAS1631:75:FC:8:39:10838:13906/2	1280	101	0:54 1280:5 0:8
C	HWUSI-EAS1631:75:FC:8:107:10680:16573/2	1280	101	0:3 1280:5 0:59
C	HWUSI-EAS1631:75:FC:8:18:10262:17345/1	1280	101	0:56 1280:5 0:6
C	HWUSI-EAS1631:75:FC:7:55:2056:11167/2	1280	101	0:3 1280:5 0:59
C	HWUSI-EAS1631:75:FC:8:70:1168:19218/1	1280	101	0:9 1280:5 0:53
C	HWUSI-EAS1631:75:FC:7:73:2122:9603/1	1280	101	0:30 1280:5 0:32
C	HWUSI-EAS1631:75:FC:7:34:19395:11790/1	1280	101	0:28 1280:5 0:34
C	HWUSI-EAS1631:75:FC:8:94:5949:5113/2	1280	101	0:57 1280:5 0:5
C	HWUSI-EAS1631:75:FC:8:50:1805:4444/1	37329	101	0:21 37329:5 0:41
C	HWUSI-EAS1631:75:FC:7:37:6831:12559/1	1389713	101	0:19 1389713:5 0:43
C	HWUSI-EAS1631:75:FC:7:97:2245:18982/2	1	101	0:11 1:5 0:3 1:3 0:45
C	HWUSI-EAS1631:75:FC:8:17:14086:16287/2	1519	101	0:58 1519:5 0:4
C	HWUSI-EAS1631:75:FC:8:8:14674:18549/1	1	101	0:6 28384:2 0:2 28384:1 0:27 29382:1 0:28
C	HWUSI-EAS1631:75:FC:8:118:12260:7229/2	1886	101	0:17 1886:5 0:45
C	HWUSI-EAS1631:75:FC:8:95:12436:18331/1	1	101	0:6 28384:2 0:2 28384:1 0:27 29382:1 0:28
C	HWUSI-EAS1631:75:FC:7:50:9877:6922/1	1	101	0:6 28384:2 0:2 28384:1 0:27 29382:1 0:28
C	HWUSI-EAS1631:75:FC:7:115:4526:16873/1	434	101	0:59 434:5 0:3
C	HWUSI-EAS1631:75:FC:7:115:4535:16896/1	434	101	0:59 434:5 0:3
C	HWUSI-EAS1631:75:FC:8:76:6864:19918/1	28384	101	0:6 28384:2 0:2 28384:2 0:55
C	HWUSI-EAS1631:75:FC:7:61:1785:12596/1	29382	101	0:52 29382:5 0:10
C	HWUSI-EAS1631:75:FC:7:8:9818:8563/1	28384	101	0:6 28384:2 0:2 28384:2 0:55
C	HWUSI-EAS1631:75:FC:8:43:6218:15505/1	1	101	0:6 28384:2 0:2 28384:1 0:27 29382:1 0:28
C	HWUSI-EAS1631:75:FC:7:81:4897:2182/2	1224	101	0:2 357:2 0:2 29430:3 0:58
C	HWUSI-EAS1631:75:FC:7:57:14331:7768/2	2662364	101	0:13 2662364:5 0:49
C	HWUSI-EAS1631:75:FC:8:95:5692:10381/2	1883	101	0:15 1883:5 0:47
C	HWUSI-EAS1631:75:FC:8:3:1760:3929/2	237258	101	0:35 237258:5 0:27
C	HWUSI-EAS1631:75:FC:8:42:6756:15684/1	1	101	0:6 28384:2 0:2 28384:1 0:27 29382:1 0:28
C	HWUSI-EAS1631:75:FC:7:84:14636:11240/1	1	101	0:6 28384:2 0:2 28384:1 0:27 29382:1 0:28
C	HWUSI-EAS1631:75:FC:7:65:10017:11906/2	1	101	0:8 1:5 0:3 1:3 0:48
C	HWUSI-EAS1631:75:FC:8:44:3968:2876/1	1	101	0:6 28384:2 0:2 28384:1 0:27 29382:1 0:28
C	HWUSI-EAS1631:75:FC:7:86:8475:18696/1	1	101	0:6 28384:2 0:2 28384:1 0:27 29382:1 0:28
C	HWUSI-EAS1631:75:FC:7:79:14273:19646/1	976	101	0:14 976:5 0:22 976:3 0:7 976:5 0:9 976:2
C	HWUSI-EAS1631:75:FC:7:74:10795:19924/2	45498	101	0:31 45498:4 0:32
C	HWUSI-EAS1631:75:FC:7:7:9126:14033/2	131567	101	0:45 131567:5 0:17
C	HWUSI-EAS1631:75:FC:7:88:18135:7736/1	1	101	0:6 28384:2 0:2 28384:1 0:27 29382:1 0:28
C	HWUSI-EAS1631:75:FC:8:57:3532:4618/1	1	101	0:6 28384:2 0:2 28384:1 0:27 29382:1 0:28
C	HWUSI-EAS1631:75:FC:8:62:12939:8182/2	1912	101	0:59 1912:5 0:3
C	HWUSI-EAS1631:75:FC:8:76:8764:12111/1	471	101	0:38 471:5 0:24
C	HWUSI-EAS1631:75:FC:8:20:7275:20964/2	471	101	0:42 471:5 0:20
C	HWUSI-EAS1631:75:FC:8:71:8450:8555/1	471	101	0:46 471:5 0:16
C	HWUSI-EAS1631:75:FC:7:80:4696:2068/2	158847	101	0:1 158847:5 0:61
C	HWUSI-EAS1631:75:FC:8:102:5147:4068/1	1	101	0:6 28384:2 0:2 28384:1 0:27 29382:1 0:28
C	HWUSI-EAS1631:75:FC:7:37:17130:18737/1	1	101	0:6 28384:2 0:2 28384:1 0:27 29382:1 0:28
C	HWUSI-EAS1631:75:FC:7:21:9986:3331/1	1	101	0:6 28384:2 0:2 28384:1 0:27 29382:1 0:28
C	HWUSI-EAS1631:75:FC:8:56:14319:14987/1	1041504	101	0:57 1041504:5 0:5
C	HWUSI-EAS1631:75:FC:7:50:17546:5150/2	2	101	0:21 2:2 0:20 2:5 0:4 2:1 0:14
C	HWUSI-EAS1631:75:FC:7:50:17564:5145/2	2	101	0:21 2:2 0:20 2:5 0:4 2:1 0:14
C	HWUSI-EAS1631:75:FC:7:7:13556:11041/1	1	101	0:6 28384:2 0:2 28384:1 0:27 29382:1 0:28
C	HWUSI-EAS1631:75:FC:8:105:1805:1758/2	571428	101	0:22 571428:5 0:40
C	HWUSI-EAS1631:75:FC:7:103:5000:9109/2	1654	101	0:29 1654:5 0:33
C	HWUSI-EAS1631:75:FC:8:91:7371:11829/1	1	101	0:6 28384:2 0:2 28384:1 0:27 29382:1 0:28
C	HWUSI-EAS1631:75:FC:8:120:9835:10435/1	1	101	0:6 28384:2 0:2 28384:1 0:27 29382:1 0:28
C	HWUSI-EAS1631:75:FC:7:35:14117:20626/2	1385	101	0:19 86661:2 0:40 45972:2 0:4
C	HWUSI-EAS1631:75:FC:7:16:7463:4880/1	1	101	0:6 28384:2 0:2 28384:1 0:27 29382:1 0:28
C	HWUSI-EAS1631:75:FC:7:36:4496:4817/2	2035708	101	0:26 2035708:5 0:36
C	HWUSI-EAS1631:75:FC:7:18:9571:12009/2	2321403	101	0:15 2321403:5 0:47
C	HWUSI-EAS1631:75:FC:8:81:18516:15862/1	1	101	0:6 28384:2 0:2 28384:1 0:27 29382:1 0:28
C	HWUSI-EAS1631:75:FC:8:17:13304:7535/1	47735	101	0:3 47735:5 0:59
C	HWUSI-EAS1631:75:FC:8:118:14101:5483/2	29442	101	0:8 29442:4 0:13 1:5 0:3 1:3 0:31
C	HWUSI-EAS1631:75:FC:8:52:15675:12202/2	131567	101	0:57 131567:5 0:5
C	HWUSI-EAS1631:75:FC:8:84:8789:15623/2	63737	101	0:31 63737:5 0:31
C	HWUSI-EAS1631:75:FC:8:84:8803:15634/2	63737	101	0:31 63737:5 0:31
C	HWUSI-EAS1631:75:FC:8:116:4122:1346/1	63737	101	0:27 63737:5 0:35
C	HWUSI-EAS1631:75:FC:8:116:4135:1362/1	63737	101	0:27 63737:5 0:35
C	HWUSI-EAS1631:75:FC:7:109:14893:11039/1	63737	101	0:59 63737:5 0:3
C	HWUSI-EAS1631:75:FC:7:25:14707:7890/1	63737	101	0:10 63737:5 0:52
C	HWUSI-EAS1631:75:FC:8:31:13575:1155/2	63737	101	0:18 63737:5 0:44
C	HWUSI-EAS1631:75:FC:7:33:11242:20654/2	63737	101	0:62 63737:5
C	HWUSI-EAS1631:75:FC:7:33:11256:20665/2	63737	101	0:62 63737:5
C	HWUSI-EAS1631:75:FC:8:18:15815:2505/2	63737	101	0:6 63737:5 0:56
C	HWUSI-EAS1631:75:FC:7:21:16688:1593/2	63737	101	0:41 63737:5 0:21
C	HWUSI-EAS1631:75:FC:7:22:19424:7736/1	63737	101	0:33 63737:5 0:29
C	HWUSI-EAS1631:75:FC:8:22:10258:9099/1	63737	101	0:57 63737:5 0:5
C	HWUSI-EAS1631:75:FC:7:5:10834:2752/1	63737	101	0:59 63737:5 0:3
C	HWUSI-EAS1631:75:FC:7:28:2376:8445/1	63737	101	0:55 63737:5 0:7
C	HWUSI-EAS1631:75:FC:7:78:11001:7648/2	63737	101	0:17 63737:5 0:45
C	HWUSI-EAS1631:75:FC:7:89:16814:19048/2	63737	101	0:30 63737:5 0:32
C	HWUSI-EAS1631:75:FC:8:105:12029:10364/2	63737	101	0:31 63737:5 0:31
C	HWUSI-EAS1631:75:FC:8:99:11227:16212/1	63737	101	0:30 63737:5 0:32
C	HWUSI-EAS1631:75:FC:8:99:11240:16223/1	63737	101	0:30 63737:5 0:32
C	HWUSI-EAS1631:75:FC:7:61:7572:3568/2	63737	101	0:46 63737:5 0:16
C	HWUSI-EAS1631:75:FC:8:23:16855:6731/2	756282	101	0:51 756282:5 0:11
C	HWUSI-EAS1631:75:FC:8:88:11539:14642/2	83656	101	0:20 83656:5 0:42
C	HWUSI-EAS1631:75:FC:7:43:17081:3647/2	2049305	101	0:37 2049305:5 0:25
C	HWUSI-EAS1631:75:FC:7:30:10314:7534/2	53246	101	0:14 53246:5 0:48
C	HWUSI-EAS1631:75:FC:7:92:7790:8242/2	2014076	101	0:15 2014076:4 0:48
C	HWUSI-EAS1631:75:FC:7:72:16898:941/1	278197	101	A:1 0:41 278197:5 0:20
C	HWUSI-EAS1631:75:FC:7:40:7239:19008/1	278197	101	0:34 278197:5 0:28
C	HWUSI-EAS1631:75:FC:7:111:7859:9822/2	278197	101	0:28 278197:5 0:34
C	HWUSI-EAS1631:75:FC:7:111:7855:9841/2	278197	101	0:28 278197:5 0:34
C	HWUSI-EAS1631:75:FC:7:108:8945:7258/2	278197	101	0:49 278197:5 0:13
C	HWUSI-EAS1631:75:FC:8:55:9817:14904/1	278197	101	0:46 278197:5 0:16
C	HWUSI-EAS1631:75:FC:7:3:3587:14947/2	1485	101	0:1 1485:5 0:61
C	HWUSI-EAS1631:75:FC:8:112:11825:12275/2	29382	101	0:62 29382:5
C	HWUSI-EAS1631:75:FC:8:56:11047:19869/1	1	101	0:6 28384:2 0:2 28384:1 0:27 29382:1 0:28
C	HWUSI-EAS1631:75:FC:8:89:4549:12605/2	1890302	101	0:3 1890302:4 0:60
C	HWUSI-EAS1631:75:FC:8:37:14419:5744/1	278197	101	0:49 278197:5 0:13
C	HWUSI-EAS1631:75:FC:7:108:7921:2988/2	278197	101	0:36 278197:5 0:26
C	HWUSI-EAS1631:75:FC:7:37:15318:13559/2	694427	101	0:57 694427:5 0:5
C	HWUSI-EAS1631:75:FC:8:118:14468:7078/1	28384	101	0:6 28384:2 0:2 28384:2 0:55
C	HWUSI-EAS1631:75:FC:8:27:7094:5883/1	2053	101	2053:1 0:9 2053:2 0:6 2053:5 0:16 2053:2 0:26
C	HWUSI-EAS1631:75:FC:8:83:2745:9397/2	28384	101	0:23 28384:5 0:39
C	HWUSI-EAS1631:75:FC:8:80:15300:9706/1	1	101	0:6 28384:2 0:2 28384:1 0:27 29382:1 0:2 A:26
C	HWUSI-EAS1631:75:FC:8:102:10131:8910/1	1	101	0:6 28384:2 0:2 28384:1 0:27 29382:1 0:28
C	HWUSI-EAS1631:75:FC:8:7:4869:15485/1	1	101	0:6 28384:2 0:2 28384:1 0:27 29382:1 0:28
C	HWUSI-EAS1631:75:FC:8:10:13276:967/2	157688	101	0:39 157688:5 0:23
C	HWUSI-EAS1631:75:FC:8:118:16728:12843/1	1	101	0:4 28384:2 0:2 28384:1 0:27 29382:1 0:30
C	HWUSI-EAS1631:75:FC:8:99:1489:15845/1	1388752	101	0:27 1388752:5 0:35
C	HWUSI-EAS1631:75:FC:7:111:6954:3103/2	1	101	0:11 1:5 0:3 1:3 0:45
C	HWUSI-EAS1631:75:FC:7:26:18679:16880/2	452471	101	0:51 452471:5 0:11
C	HWUSI-EAS1631:75:FC:8:62:8421:10613/2	1550579	101	0:24 1550579:5 0:38
C	HWUSI-EAS1631:75:FC:8:76:1582:17646/2	308865	101	0:8 308865:4 0:55
C	HWUSI-EAS1631:75:FC:7:19:15877:17205/2	1794699	101	0:15 1794699:5 0:47
C	HWUSI-EAS1631:75:FC:8:106:18703:1621/2	273035	101	0:61 273035:5 0:1
C	HWUSI-EAS1631:75:FC:7:45:3971:8991/2	2014	101	0:46 2014:5 0:16
C	HWUSI-EAS1631:75:FC:7:90:18237:1917/1	1	101	0:6 28384:2 0:2 28384:1 0:27 29382:1 0:28
C	HWUSI-EAS1631:75:FC:7:20:16693:17311/1	363852	101	0:44 363852:5 0:18
C	HWUSI-EAS1631:75:FC:7:16:2425:19800/2	363852	101	0:58 363852:5 0:4
C	HWUSI-EAS1631:75:FC:8:85:9482:1506/2	784	101	0:20 784:5 0:42
C	HWUSI-EAS1631:75:FC:8:82:16351:14973/2	2080740	101	0:43 2080740:4 0:20
C	HWUSI-EAS1631:75:FC:8:120:3768:16002/1	1	101	0:6 28384:2 0:2 28384:1 0:27 29382:1 0:28
C	HWUSI-EAS1631:75:FC:7:64:11310:14066/2	1280	101	0:59 1280:5 0:3
C	HWUSI-EAS1631:75:FC:8:18:15424:11659/2	1415166	101	0:47 1415166:5 0:15
C	HWUSI-EAS1631:75:FC:8:69:12385:9654/2	2493639	101	0:35 2493639:5 0:27
C	HWUSI-EAS1631:75:FC:8:103:10695:13299/1	1	101	0:6 28384:2 0:2 28384:1 0:27 29382:1 0:28
C	HWUSI-EAS1631:75:FC:8:96:15631:13776/2	2217832	101	0:25 2217832:4 0:38
C	HWUSI-EAS1631:75:FC:8:95:7396:9926/2	1582	101	0:29 1582:5 0:33
C	HWUSI-EAS1631:75:FC:8:120:5557:2611/2	543	101	0:57 543:4 0:6
C	HWUSI-EAS1631:75:FC:7:9:2114:4712/1	1505	101	0:61 1505:5 0:1
C	HWUSI-EAS1631:75:FC:8:8:2665:16817/2	760192	101	0:56 760192:5 0:6
C	HWUSI-EAS1631:75:FC:7:83:11208:18360/2	1	101	0:15 1:5 0:2 1:4 0:41
C	HWUSI-EAS1631:75:FC:8:9:14518:5803/2	308865	101	0:4 308865:5 0:58
C	HWUSI-EAS1631:75:FC:7:21:12649:10463/1	1	101	0:6 28384:2 0:2 28384:1 0:27 29382:1 0:28
C	HWUSI-EAS1631:75:FC:7:47:7622:17187/2	2358479	101	0:47 2358479:4 0:16
C	HWUSI-EAS1631:75:FC:7:100:9919:11192/2	2358479	101	0:58 2358479:4 0:5
C	HWUSI-EAS1631:75:FC:8:53:10985:1624/2	2358479	101	0:6 2358479:4 0:57
C	HWUSI-EAS1631:75:FC:8:110:8584:10627/1	2358479	101	0:56 2358479:4 0:7
C	HWUSI-EAS1631:75:FC:8:32:2949:2681/1	358220	101	0:38 358220:5 0:24
C	HWUSI-EAS1631:75:FC:7:111:18192:12503/2	1	101	0:11 1:5 0:3 1:3 0:45
C	HWUSI-EAS1631:75:FC:8:40:11338:12711/2	661478	101	0:12 661478:5 0:50
C	HWUSI-EAS1631:75:FC:8:53:6875:4850/1	1	101	0:6 28384:2 0:2 28384:1 0:27 29382:1 0:28
C	HWUSI-EAS1631:75:FC:8:26:5814:17151/2	157692	101	0:22 157692:5 0:40
C	HWUSI-EAS1631:75:FC:8:94:6316:7397/2	2500547	101	0:53 2500547:4 0:10
C	HWUSI-EAS1631:75:FC:8:23:13199:15399/2	2111	101	0:51 2111:5 0:11
C	HWUSI-EAS1631:75:FC:8:7:7082:13231/2	1	101	0:8 1:5 0:3 1:3 0:48
C	HWUSI-EAS1631:75:FC:7:113:14021:5786/2	68209	101	68209:4 0:63
C	HWUSI-EAS1631:75:FC:7:25:11303:13332/1	747365	101	0:21 747365:5 0:41
C	HWUSI-EAS1631:75:FC:7:10:6113:19613/2	1	101	0:11 1:5 0:3 1:3 0:45
C	HWUSI-EAS1631:75:FC:8:80:14102:15405/2	2094	101	0:51 2094:4 0:12
C	HWUSI-EAS1631:75:FC:8:65:10947:18050/2	573061	101	0:18 573061:5 0:44
C	HWUSI-EAS1631:75:FC:7:31:10720:3191/2	362257	101	0:11 362257:5 0:51
C	HWUSI-EAS1631:75:FC:7:11:5778:9997/2	44577	101	0:13 44577:5 0:49
C	HWUSI-EAS1631:75:FC:8:8:6997:9462/1	1	101	0:6 28384:2 0:2 28384:1 0:27 29382:1 0:28
C	HWUSI-EAS1631:75:FC:8:59:13911:11847/2	32067	101	0:58 32067:5 0:4
C	HWUSI-EAS1631:75:FC:7:24:2862:4122/2	1	101	0:11 1:5 0:3 1:3 0:45
C	HWUSI-EAS1631:75:FC:7:1:5220:3273/2	1	101	0:8 1:5 0:3 1:3 0:48
C	HWUSI-EAS1631:75:FC:7:23:15302:18723/1	2557994	101	0:22 2557994:5 0:40
C	HWUSI-EAS1631:75:FC:7:23:15324:18734/1	2557994	101	0:22 2557994:5 0:40
C	HWUSI-EAS1631:75:FC:8:24:1051:1914/2	2483110	101	0:49 2483110:5 0:13
C	HWUSI-EAS1631:75:FC:8:20:12214:12219/1	1	101	0:6 28384:2 0:2 28384:1 0:27 29382:1 0:28
C	HWUSI-EAS1631:75:FC:7:101:6178:19549/2	864702	101	0:1 864702:5 0:61
C	HWUSI-EAS1631:75:FC:7:29:11290:17511/2	1582	101	0:11 1:5 0:3 1:3 0:7 1582:5 0:33
C	HWUSI-EAS1631:75:FC:8:107:14984:8134/2	1	101	0:11 1:5 0:3 1:3 0:45
C	HWUSI-EAS1631:75:FC:7:7:11129:7748/1	1	101	0:6 28384:2 0:2 28384:1 0:27 29382:1 0:28
C	HWUSI-EAS1631:75:FC:8:103:10221:18298/1	1	101	0:6 28384:2 0:2 28384:1 0:27 29382:1 0:28
C	HWUSI-EAS1631:75:FC:8:28:10553:18212/2	313595	101	0:33 313595:5 0:29
C	HWUSI-EAS1631:75:FC:8:46:18255:15940/2	2249356	101	0:28 2249356:4 0:35
C	HWUSI-EAS1631:75:FC:7:70:18068:14727/1	1	101	0:3 1:5 0:59
C	HWUSI-EAS1631:75:FC:7:107:18485:20522/1	976	101	0:12 976:4 0:11 976:13 0:17 976:5 0:5
C	HWUSI-EAS1631:75:FC:7:6:18702:11028/2	1	101	0:11 1:5 0:3 1:3 0:45
C	HWUSI-EAS1631:75:FC:8:57:14477:10220/1	1	101	0:6 28384:2 0:2 28384:1 0:27 29382:1 0:28
C	HWUSI-EAS1631:75:FC:8:8:5729:14379/1	1	101	0:6 28384:2 0:2 28384:1 0:27 29382:1 0:28
C	HWUSI-EAS1631:75:FC:8:1:10553:17967/2	62977	101	0:14 62977:5 0:48
C	HWUSI-EAS1631:75:FC:7:44:8758:16715/2	1	101	0:11 1:5 0:3 1:3 0:45
C	HWUSI-EAS1631:75:FC:8:71:6428:19189/2	583	101	0:4 583:5 0:58
C	HWUSI-EAS1631:75:FC:7:65:1594:15527/2	2	101	0:23 2:5 0:39
C	HWUSI-EAS1631:75:FC:7:119:3069:5333/1	1	101	0:6 28384:2 0:2 28384:1 0:27 29382:1 0:28
C	HWUSI-EAS1631:75:FC:8:72:8187:17408/2	437897	101	0:41 437897:5 0:21
C	HWUSI-EAS1631:75:FC:8:71:18152:15765/1	1	101	0:6 28384:2 0:2 28384:1 0:27 29382:1 0:28
C	HWUSI-EAS1631:75:FC:7:62:16916:17442/2	61015	101	0:1 61015:4 0:62
C	HWUSI-EAS1631:75:FC:7:49:4956:4322/2	572264	101	0:32 572264:5 0:30
C	HWUSI-EAS1631:75:FC:8:16:3764:18361/2	485918	101	0:56 485918:5 0:6
C	HWUSI-EAS1631:75:FC:8:39:1008:15461/2	69014	101	69014:4 0:63
C	HWUSI-EAS1631:75:FC:7:102:5856:11364/2	1036673	101	0:48 1036673:5 0:14
C	HWUSI-EAS1631:75:FC:8:21:14810:9967/1	1	101	0:6 28384:2 0:2 28384:1 0:27 29382:1 0:28
C	HWUSI-EAS1631:75:FC:8:35:8435:18476/1	46127	101	0:34 46127:5 0:28
C	HWUSI-EAS1631:75:FC:7:68:9073:13666/2	201	101	0:56 201:5 0:6
C	HWUSI-EAS1631:75:FC:8:8:18164:10876/1	104268	101	0:6 104268:5 0:56
C	HWUSI-EAS1631:75:FC:7:104:6166:10769/2	527000	101	0:57 527000:5 0:5
C	HWUSI-EAS1631:75:FC:8:3:17773:2431/2	1341692	101	0:41 1341692:5 0:21
C	HWUSI-EAS1631:75:FC:8:68:19340:6318/2	1002672	101	0:30 1002672:5 0:32
C	HWUSI-EAS1631:75:FC:8:46:6421:7142/2	1231072	101	0:34 1231072:5 0:28
C	HWUSI-EAS1631:75:FC:7:117:6718:3498/2	1534	101	0:14 1534:5 0:48
C	HWUSI-EAS1631:75:FC:7:7:9842:6732/2	1	101	0:11 1:5 0:3 1:3 0:45
C	HWUSI-EAS1631:75:FC:8:47:6624:13064/2	180957	101	0:49 180957:5 0:13
C	HWUSI-EAS1631:75:FC:8:93:12519:9397/1	1	101	0:6 28384:2 0:2 28384:1 0:27 29382:1 0:28
C	HWUSI-EAS1631:75:FC:7:23:1460:7134/1	976	101	0:29 976:5 0:10 976:1 0:7 976:1 0:2 976:7 0:5
C	HWUSI-EAS1631:75:FC:8:98:5481:12265/2	446	101	0:29 446:5 0:33
C	HWUSI-EAS1631:75:FC:7:89:13675:5087/1	1	101	0:6 28384:2 0:2 28384:1 0:27 29382:1 0:28
C	HWUSI-EAS1631:75:FC:8:53:2470:2800/1	1	101	0:6 28384:2 0:2 28384:1 0:27 29382:1 0:28
C	HWUSI-EAS1631:75:FC:8:86:11644:10385/1	1	101	0:6 28384:2 0:2 28384:1 0:27 29382:1 0:28
C	HWUSI-EAS1631:75:FC:7:45:18559:6626/1	1	101	0:6 28384:2 0:2 28384:1 0:27 29382:1 0:28
C	HWUSI-EAS1631:75:FC:7:68:10212:17577/2	2527997	101	0:63 2527997:4
C	HWUSI-EAS1631:75:FC:8:109:11020:1927/2	468911	101	0:53 468911:5 0:9
C	HWUSI-EAS1631:75:FC:8:48:4065:11463/2	1520	101	0:33 1520:5 0:29
C	HWUSI-EAS1631:75:FC:8:81:19322:10245/2	1137095	101	0:43 1137095:5 0:19
C	HWUSI-EAS1631:75:FC:7:77:2621:20466/2	29341	101	0:27 29341:5 0:35
C	HWUSI-EAS1631:75:FC:7:110:15345:18002/2	1496	101	0:61 1496:5 0:1
C	HWUSI-EAS1631:75:FC:7:15:12765:1892/1	1496	101	0:46 1496:5 0:16
C	HWUSI-EAS1631:75:FC:8:31:5772:20380/2	1496	101	0:54 1496:5 0:8
C	HWUSI-EAS1631:75:FC:8:80:15802:3553/2	67263	101	0:23 67263:5 0:39
C	HWUSI-EAS1631:75:FC:8:90:5156:15140/1	28384	101	0:6 28384:2 0:2 28384:2 0:55
C	HWUSI-EAS1631:75:FC:7:28:7535:11243/1	1	101	0:6 28384:2 0:2 28384:1 0:27 29382:1 0:28
C	HWUSI-EAS1631:75:FC:8:6:2088:15471/1	1	101	0:6 28384:2 0:2 28384:1 0:27 29382:1 0:28
C	HWUSI-EAS1631:75:FC:8:17:3791:15130/2	135727	101	0:27 135727:4 0:36
C	HWUSI-EAS1631:75:FC:7:53:10991:2637/1	1	101	0:6 28384:2 0:2 28384:1 0:27 29382:1 0:28
C	HWUSI-EAS1631:75:FC:7:26:10217:17594/1	29382	101	0:6 28384:2 0:2 28384:1 0:24 29382:4 0:28
C	HWUSI-EAS1631:75:FC:7:61:17186:11764/1	1	101	0:6 28384:2 0:2 28384:1 0:27 29382:1 0:28
C	HWUSI-EAS1631:75:FC:8:110:14713:9204/2	131567	101	0:41 131567:5 0:21
C	HWUSI-EAS1631:75:FC:7:49:15694:7836/1	1	101	0:6 28384:2 0:2 28384:1 0:27 29382:1 0:28
C	HWUSI-EAS1631:75:FC:7:119:1577:9873/1	1	101	0:6 28384:2 0:2 28384:1 0:27 29382:1 0:28
C	HWUSI-EAS1631:75:FC:8:24:5311:3096/1	1	101	0:6 28384:2 0:2 28384:1 0:27 29382:1 0:28
C	HWUSI-EAS1631:75:FC:7:33:2572:16487/1	1	101	0:23 28384:2 0:2 28384:1 0:27 29382:1 0:11
C	HWUSI-EAS1631:75:FC:7:93:8809:15481/2	1	101	0:11 1:5 0:3 1:3 0:45
C	HWUSI-EAS1631:75:FC:7:30:5288:1662/2	1	101	0:11 1:5 0:3 1:3 0:45
C	HWUSI-EAS1631:75:FC:7:16:13840:2437/2	190478	101	0:39 190478:5 0:23
C	HWUSI-EAS1631:75:FC:7:104:12983:1890/2	1909293	101	0:31 1909293:5 0:31
C	HWUSI-EAS1631:75:FC:7:62:6774:17752/1	1	101	0:6 28384:2 0:2 28384:1 0:27 29382:1 0:28
C	HWUSI-EAS1631:75:FC:8:65:16173:12019/2	2507159	101	0:3 2507159:5 0:59
C	HWUSI-EAS1631:75:FC:7:8:10737:8768/2	1	101	0:11 1:5 0:3 1:3 0:45
C	HWUSI-EAS1631:75:FC:7:66:2209:9170/1	1	101	0:6 28384:2 0:2 28384:1 0:27 29382:1 0:28
C	HWUSI-EAS1631:75:FC:8:101:17745:10304/1	1	101	0:6 28384:2 0:2 28384:1 0:27 29382:1 0:28
C	HWUSI-EAS1631:75:FC:8:19:1207:14542/2	1485	101	0:28 1485:5 0:34
C	HWUSI-EAS1631:75:FC:7:11:5885:6477/2	1	101	0:11 1:5 0:3 1:3 0:45
C	HWUSI-EAS1631:75:FC:8:77:12154:20674/2	1973485	101	0:13 1973485:5 0:49
C	HWUSI-EAS1631:75:FC:7:96:9100:15313/1	29382	101	0:9 29382:5 0:53
C	HWUSI-EAS1631:75:FC:7:90:18303:3502/2	1670641	101	0:23 1670641:5 0:39
C	HWUSI-EAS1631:75:FC:8:66:11380:2739/2	131567	101	0:30 9606:2 0:11 525919:2 0:22
C	HWUSI-EAS1631:75:FC:8:108:16749:3296/2	1936080	101	0:48 1936080:4 0:15
C	HWUSI-EAS1631:75:FC:7:66:2923:3492/1	1504	101	0:5 1504:4 0:58
C	HWUSI-EAS1631:75:FC:7:1:8304:3029/2	1502	101	0:60 1502:5 0:2
C	HWUSI-EAS1631:75:FC:7:37:3139:8720/2	1	101	0:11 1:5 0:3 1:3 0:45
C	HWUSI-EAS1631:75:FC:7:37:15030:10413/1	28384	101	0:6 28384:2 0:2 28384:2 0:55
C	HWUSI-EAS1631:75:FC:7:67:10363:17528/1	1386	101	0:20 1386:5 0:42
C	HWUSI-EAS1631:75:FC:8:77:17539:2776/2	48003	101	0:15 48003:5 0:47
C	HWUSI-EAS1631:75:FC:7:99:4205:7568/2	2066070	101	0:43 2066070:4 0:20
C	HWUSI-EAS1631:75:FC:7:82:1036:18925/1	1	101	0:24 28384:2 0:2 28384:1 0:27 29382:1 0:10
C	HWUSI-EAS1631:75:FC:8:111:13614:2588/2	1493872	101	0:62 1493872:4 0:1
C	HWUSI-EAS1631:75:FC:8:74:12364:9836/2	47678	101	0:7 47678:5 0:55
C	HWUSI-EAS1631:75:FC:8:37:4258:13757/2	1491	101	0:44 1491:5 0:18
C	HWUSI-EAS1631:75:FC:7:45:15781:18588/2	1	101	0:12 1365647:2 0:13 1:5 0:3 1:3 0:29
C	HWUSI-EAS1631:75:FC:7:108:13638:13975/1	1	101	0:6 28384:2 0:2 28384:1 0:27 29382:1 0:28
C	HWUSI-EAS1631:75:FC:8:107:5780:6043/2	1	101	0:29 1:5 0:3 1:3 0:27
C	HWUSI-EAS1631:75:FC:8:88:2491:5347/1	1714860	101	0:61 1714860:5 0:1
C	HWUSI-EAS1631:75:FC:7:97:9885:12184/2	171549	101	0:19 171549:5 0:16 171549:10 0:5 171549:2 0:10
C	HWUSI-EAS1631:75:FC:8:120:9360:5984/1	1	101	0:6 28384:2 0:2 28384:1 0:27 29382:1 0:28
C	HWUSI-EAS1631:75:FC:8:89:14483:12928/2	2212991	101	0:4 2212991:5 0:58
C	HWUSI-EAS1631:75:FC:7:30:5353:18833/1	2212991	101	2212991:4 0:63
C	HWUSI-EAS1631:75:FC:8:64:2497:14759/1	2212991	101	0:42 2212991:5 0:20
C	HWUSI-EAS1631:75:FC:8:118:13961:17819/2	2212991	101	0:40 2212991:5 0:22
C	HWUSI-EAS1631:75:FC:8:104:11703:19868/1	2212991	101	0:48 2212991:5 0:10 A:4
C	HWUSI-EAS1631:75:FC:7:29:2104:3900/1	1	101	0:6 28384:2 0:2 28384:1 0:27 29382:1 0:28
C	HWUSI-EAS1631:75:FC:8:51:5891:19610/2	159	101	0:48 159:5 0:14
C	HWUSI-EAS1631:75:FC:7:44:18522:8732/2	1	101	0:11 1:5 0:3 1:3 0:45
C	HWUSI-EAS1631:75:FC:7:78:9778:8551/2	1763536	101	0:12 1763536:5 0:50
C	HWUSI-EAS1631:75:FC:7:70:6875:7885/1	386415	101	0:38 386415:5 0:24
C	HWUSI-EAS1631:75:FC:8:72:13510:2892/2	386415	101	0:4 386415:5 0:58
C	HWUSI-EAS1631:75:FC:8:55:9559:4226/2	386415	101	0:23 386415:5 0:39
C	HWUSI-EAS1631:75:FC:8:62:8307:14439/1	386415	101	0:7 386415:5 0:55
C	HWUSI-EAS1631:75:FC:8:10:18683:7748/1	386415	101	0:27 386415:5 0:35
C	HWUSI-EAS1631:75:FC:8:21:14832:13854/2	386415	101	0:23 386415:5 0:39
C	HWUSI-EAS1631:75:FC:8:103:14162:14696/2	1385	101	0:12 1385:4 0:51
C	HWUSI-EAS1631:75:FC:7:52:2350:16014/2	1385	101	0:1 1385:4 0:62
C	HWUSI-EAS1631:75:FC:7:54:1564:20134/2	2494373	101	2494373:5 0:55 131567:5 0:2
C	HWUSI-EAS1631:75:FC:7:53:10740:3622/1	2	101	0:45 2:5 0:17
C	HWUSI-EAS1631:75:FC:7:104:8106:17799/2	1	101	0:11 1:5 0:5 1:1 0:45
C	HWUSI-EAS1631:75:FC:8:36:4015:3761/2	252967	101	0:57 252967:4 0:6
C	HWUSI-EAS1631:75:FC:7:107:12155:17903/2	143223	101	0:2 143223:5 0:60
C	HWUSI-EAS1631:75:FC:8:9:15902:9409/2	1582	101	0:29 1582:5 0:33
C	HWUSI-EAS1631:75:FC:8:59:19389:17070/2	1241833	101	0:39 1241833:4 0:24
C	HWUSI-EAS1631:75:FC:8:54:4371:14965/2	46867	101	0:3 46867:5 0:59
C	HWUSI-EAS1631:75:FC:7:74:14887:2853/1	1	101	0:6 28384:2 0:2 28384:1 0:27 29382:1 0:28
C	HWUSI-EAS1631:75:FC:8:89:13111:3612/1	1502	101	0:41 1502:5 0:12 A:9
C	HWUSI-EAS1631:75:FC:8:8:14091:1357/2	76832	101	0:1 76832:5 0:24 76832:6 0:10 76832:1 0:20
C	HWUSI-EAS1631:75:FC:7:85:8895:5347/1	747	101	0:40 747:4 0:23
C	HWUSI-EAS1631:75:FC:7:56:4960:15351/2	1423778	101	0:62 1423778:5
C	HWUSI-EAS1631:75:FC:7:99:4402:5308/1	1495769	101	0:16 1495769:5 0:46
C	HWUSI-EAS1631:75:FC:7:3:15642:6288/2	1495769	101	0:44 1495769:5 0:18
C	HWUSI-EAS1631:75:FC:7:118:17083:1674/1	1495769	101	0:44 1495769:5 0:18
C	HWUSI-EAS1631:75:FC:8:62:17184:18730/2	1495769	101	0:61 1495769:5 0:1
C	HWUSI-EAS1631:75:FC:7:105:8653:6786/1	1	101	0:6 28384:2 0:2 28384:1 0:27 29382:1 0:28
C	HWUSI-EAS1631:75:FC:7:92:1231:4599/2	471	101	0:63 471:4
C	HWUSI-EAS1631:75:FC:7:77:7736:11910/1	471	101	0:40 471:5 0:22
C	HWUSI-EAS1631:75:FC:8:40:18847:9249/1	471	101	0:48 471:5 0:14
C	HWUSI-EAS1631:75:FC:8:117:6083:12990/2	1915078	101	0:36 1915078:5 0:26
C	HWUSI-EAS1631:75:FC:8:21:10231:8053/2	1922217	101	0:45 1922217:5 0:17
C	HWUSI-EAS1631:75:FC:8:24:10695:11152/1	1967666	101	0:8 1967666:5 0:54
C	HWUSI-EAS1631:75:FC:7:74:8317:6464/2	1552759	101	0:27 1552759:5 0:35
C	HWUSI-EAS1631:75:FC:8:35:15143:20246/1	1	101	0:6 28384:2 0:2 28384:1 0:27 29382:1 0:28
C	HWUSI-EAS1631:75:FC:8:81:4134:9479/2	2582905	101	0:61 2582905:5 0:1
C	HWUSI-EAS1631:75:FC:8:108:3643:11897/2	251229	101	0:61 251229:5 0:1
C	HWUSI-EAS1631:75:FC:8:69:17333:3082/2	2	101	0:52 2:7 0:8
C	HWUSI-EAS1631:75:FC:8:49:2589:9607/1	976	101	0:43 976:4 0:20
C	HWUSI-EAS1631:75:FC:7:111:16983:10322/1	976	101	0:31 976:4 0:32
C	HWUSI-EAS1631:75:FC:8:94:15692:6766/1	2	101	0:41 2:7 0:19
C	HWUSI-EAS1631:75:FC:7:17:4373:11661/2	1	101	0:11 1:5 0:3 1:3 0:45
C	HWUSI-EAS1631:75:FC:7:21:1731:1202/2	2003121	101	0:18 2003121:5 0:44
C	HWUSI-EAS1631:75:FC:8:5:16443:10010/1	1	101	0:28 28384:2 0:2 28384:1 0:27 29382:1 0:6
C	HWUSI-EAS1631:75:FC:7:111:7368:11104/1	1	101	0:15 28384:2 0:2 28384:1 0:27 29382:1 0:19
C	HWUSI-EAS1631:75:FC:8:108:8173:13118/2	413496	101	0:49 413496:5 0:13
C	HWUSI-EAS1631:75:FC:7:34:8216:3616/1	1	101	0:6 28384:2 0:2 28384:1 0:27 29382:1 0:28
C	HWUSI-EAS1631:75:FC:8:92:7025:7898/2	1514105	101	0:32 1514105:5 0:30
C	HWUSI-EAS1631:75:FC:8:78:6135:14695/2	1467	101	0:61 1467:5 0:1
C	HWUSI-EAS1631:75:FC:8:40:13255:17880/1	1	101	0:6 28384:2 0:2 28384:1 0:27 29382:1 0:28
C	HWUSI-EAS1631:75:FC:8:30:12605:6488/2	1224	101	0:21 1105110:5 0:21 9:5 0:15
C	HWUSI-EAS1631:75:FC:8:94:1812:4782/1	197482	101	0:47 197482:5 0:15
C	HWUSI-EAS1631:75:FC:7:69:5140:19234/1	1	101	0:6 28384:2 0:2 28384:1 0:27 29382:1 0:28
C	HWUSI-EAS1631:75:FC:8:45:8202:8915/1	1	101	0:6 28384:2 0:2 28384:1 0:27 29382:1 0:28
C	HWUSI-EAS1631:75:FC:8:25:12278:4883/2	2509675	101	0:57 2509675:4 0:6
C	HWUSI-EAS1631:75:FC:7:25:15877:4239/1	1491	101	0:35 1491:5 0:27
C	HWUSI-EAS1631:75:FC:7:2:17517:20705/2	1794699	101	0:25 1794699:5 0:37
C	HWUSI-EAS1631:75:FC:7:46:9825:16527/1	1	101	0:6 28384:2 0:2 28384:1 0:27 29382:1 0:28
C	HWUSI-EAS1631:75:FC:7:32:7822:12186/1	1	101	0:6 28384:2 0:2 28384:1 0:27 29382:1 0:28
C	HWUSI-EAS1631:75:FC:7:17:8521:2671/2	1	101	0:11 1:5 0:3 1:3 0:45
C	HWUSI-EAS1631:75:FC:7:24:15973:20667/2	1	101	0:11 1:5 0:3 1:3 0:45
C	HWUSI-EAS1631:75:FC:7:27:3241:15833/1	1	101	0:1 28384:2 0:2 28384:1 0:27 29382:1 0:33
C	HWUSI-EAS1631:75:FC:7:101:5070:10789/1	1	101	0:1 28384:2 0:2 28384:1 0:27 29382:1 0:33
C	HWUSI-EAS1631:75:FC:7:119:1778:7802/1	1	101	0:6 28384:2 0:2 28384:1 0:27 29382:1 0:28
C	HWUSI-EAS1631:75:FC:8:12:15305:18752/2	1	101	0:11 1:5 0:3 1:3 0:45
C	HWUSI-EAS1631:75:FC:8:25:16991:9729/1	1	101	0:6 28384:2 0:2 28384:1 0:27 29382:1 0:28
C	HWUSI-EAS1631:75:FC:8:27:11929:5017/2	1	101	0:11 1:5 0:3 1:3 0:45
C	HWUSI-EAS1631:75:FC:8:74:16663:7921/2	1	101	0:11 1:5 0:3 1:3 0:45
C	HWUSI-EAS1631:75:FC:8:108:17091:1934/1	1	101	0:6 28384:2 0:2 28384:1 0:27 29382:1 0:28
C	HWUSI-EAS1631:75:FC:7:61:7928:7100/1	1	101	0:6 28384:2 0:2 28384:1 0:27 29382:1 0:28
C	HWUSI-EAS1631:75:FC:7:71:16831:13116/2	1	101	0:11 1:5 0:3 1:3 0:45
C	HWUSI-EAS1631:75:FC:7:84:14843:19742/1	1	101	0:6 28384:2 0:2 28384:1 0:27 29382:1 0:28
C	HWUSI-EAS1631:75:FC:7:99:10918:2311/1	1	101	0:6 28384:2 0:2 28384:1 0:27 29382:1 0:28
C	HWUSI-EAS1631:75:FC:8:25:3777:8142/1	1	101	0:6 28384:2 0:2 28384:1 0:27 29382:1 0:28
C	HWUSI-EAS1631:75:FC:8:55:10310:975/1	1	101	A:1 0:5 28384:2 0:2 28384:1 0:27 29382:1 0:28
C	HWUSI-EAS1631:75:FC:8:99:14396:11351/2	1	101	0:11 1:5 0:3 1:3 0:45
C	HWUSI-EAS1631:75:FC:7:9:18796:12479/1	1	101	0:6 28384:2 0:2 28384:1 0:27 29382:1 0:28
C	HWUSI-EAS1631:75:FC:7:39:6364:1441/1	1	101	0:6 28384:2 0:2 28384:1 0:27 29382:1 0:28
C	HWUSI-EAS1631:75:FC:7:46:12170:11052/2	1	101	0:10 1:5 0:3 1:3 0:46
C	HWUSI-EAS1631:75:FC:7:61:12803:14826/1	1	101	0:6 28384:2 0:2 28384:1 0:27 29382:1 0:28
C	HWUSI-EAS1631:75:FC:7:83:11351:12760/2	1	101	0:11 1:5 0:3 1:3 0:45
C	HWUSI-EAS1631:75:FC:8:51:12985:11573/1	1	101	0:6 28384:2 0:2 28384:1 0:27 29382:1 0:28
C	HWUSI-EAS1631:75:FC:7:9:18737:11752/2	1	101	0:11 1:5 0:3 1:3 0:45
C	HWUSI-EAS1631:75:FC:7:18:8817:5974/1	1	101	0:6 28384:2 0:2 28384:1 0:27 29382:1 0:28
C	HWUSI-EAS1631:75:FC:7:39:11815:12195/2	1	101	0:11 1:5 0:3 1:3 0:45
C	HWUSI-EAS1631:75:FC:7:63:6053:1986/1	1	101	0:6 28384:2 0:2 28384:1 0:27 29382:1 0:28
C	HWUSI-EAS1631:75:FC:7:105:7043:7322/1	1	101	0:6 28384:2 0:2 28384:1 0:27 29382:1 0:28
C	HWUSI-EAS1631:75:FC:8:10:17950:14799/2	1	101	0:11 1:5 0:3 1:3 0:45
C	HWUSI-EAS1631:75:FC:8:33:3322:5713/1	1	101	0:6 28384:2 0:2 28384:1 0:27 29382:1 0:28
C	HWUSI-EAS1631:75:FC:8:37:11346:17418/1	1	101	0:6 28384:2 0:2 28384:1 0:27 29382:1 0:28
C	HWUSI-EAS1631:75:FC:8:53:15722:20789/1	1	101	0:6 28384:2 0:2 28384:1 0:27 29382:1 0:28
C	HWUSI-EAS1631:75:FC:8:62:10450:15110/2	1	101	0:6 1:5 0:3 1:3 0:50
C	HWUSI-EAS1631:75:FC:8:66:14962:14124/1	1	101	0:6 28384:2 0:2 28384:1 0:27 29382:1 0:28
C	HWUSI-EAS1631:75:FC:8:85:17226:5732/1	1	101	0:6 28384:2 0:2 28384:1 0:27 29382:1 0:28
C	HWUSI-EAS1631:75:FC:7:83:11447:17528/1	1	101	0:6 28384:2 0:2 28384:1 0:27 29382:1 0:28
C	HWUSI-EAS1631:75:FC:7:97:16640:3133/2	1	101	0:11 1:5 0:3 1:3 0:45
C	HWUSI-EAS1631:75:FC:8:74:5003:16102/1	1	101	0:6 28384:2 0:2 28384:1 0:27 29382:1 0:28
C	HWUSI-EAS1631:75:FC:7:10:3210:16267/1	1	101	0:6 28384:2 0:2 28384:1 0:27 29382:1 0:28
C	HWUSI-EAS1631:75:FC:7:16:4689:15364/1	1	101	0:6 28384:2 0:2 28384:1 0:27 29382:1 0:28
C	HWUSI-EAS1631:75:FC:7:21:9049:15172/1	1	101	0:1 28384:2 0:2 28384:1 0:27 29382:1 0:33
C	HWUSI-EAS1631:75:FC:7:24:9134:2278/2	1	101	0:11 1:5 0:3 1:3 0:45
C	HWUSI-EAS1631:75:FC:7:24:17951:8792/1	1	101	0:6 28384:2 0:2 28384:1 0:27 29382:1 0:28
C	HWUSI-EAS1631:75:FC:7:53:4480:11065/2	1	101	0:11 1:5 0:3 1:3 0:45
C	HWUSI-EAS1631:75:FC:7:76:14636:12427/1	1	101	0:6 28384:2 0:2 28384:1 0:27 29382:1 0:28
C	HWUSI-EAS1631:75:FC:7:93:13319:16822/1	1	101	0:6 28384:2 0:2 28384:1 0:27 29382:1 0:28
C	HWUSI-EAS1631:75:FC:8:39:13076:18106/1	1	101	0:6 28384:2 0:2 28384:1 0:27 29382:1 0:28
C	HWUSI-EAS1631:75:FC:8:42:12609:5186/1	1	101	0:1 28384:2 0:2 28384:1 0:27 29382:1 0:33
C	HWUSI-EAS1631:75:FC:8:49:7159:18566/2	1	101	0:11 1:5 0:3 1:3 0:45
C	HWUSI-EAS1631:75:FC:8:68:15666:1278/1	1	101	0:6 28384:2 0:2 28384:1 0:27 29382:1 0:28
C	HWUSI-EAS1631:75:FC:8:68:5960:8414/1	1	101	0:6 28384:2 0:2 28384:1 0:27 29382:1 0:28
C	HWUSI-EAS1631:75:FC:8:76:6166:8083/1	1	101	0:6 28384:2 0:2 28384:1 0:27 29382:1 0:28
C	HWUSI-EAS1631:75:FC:8:89:11541:3860/1	1	101	0:6 28384:2 0:2 28384:1 0:27 29382:1 0:19 A:9
C	HWUSI-EAS1631:75:FC:8:102:2414:8524/1	1	101	0:6 28384:2 0:2 28384:1 0:27 29382:1 0:28
C	HWUSI-EAS1631:75:FC:8:111:16054:10003/1	1	101	0:6 28384:2 0:2 28384:1 0:27 29382:1 0:28
C	HWUSI-EAS1631:75:FC:7:13:9545:9947/1	1	101	0:6 28384:2 0:2 28384:1 0:27 29382:1 0:28
C	HWUSI-EAS1631:75:FC:7:15:14346:13967/2	1	101	0:11 1:5 0:3 1:3 0:45
C	HWUSI-EAS1631:75:FC:7:63:15389:14693/1	1	101	0:6 28384:2 0:2 28384:1 0:27 29382:1 0:28
C	HWUSI-EAS1631:75:FC:7:69:4975:10943/1	1	101	0:6 28384:2 0:2 28384:1 0:27 29382:1 0:28
C	HWUSI-EAS1631:75:FC:7:73:1326:18777/1	1	101	0:6 28384:2 0:2 28384:1 0:27 29382:1 0:28
C	HWUSI-EAS1631:75:FC:8:12:12172:8490/1	1	101	0:5 28384:2 0:2 28384:1 0:27 29382:1 0:29
C	HWUSI-EAS1631:75:FC:8:14:4693:12771/2	1	101	0:11 1:5 0:3 1:3 0:45
C	HWUSI-EAS1631:75:FC:8:16:6317:13689/1	1	101	0:6 28384:2 0:2 28384:1 0:27 29382:1 0:28
C	HWUSI-EAS1631:75:FC:8:56:13423:16841/2	1	101	0:11 1:5 0:3 1:3 0:45
C	HWUSI-EAS1631:75:FC:8:87:9619:14880/1	1	101	0:5 28384:2 0:2 28384:1 0:27 29382:1 0:29
C	HWUSI-EAS1631:75:FC:8:116:14278:11584/1	1	101	0:6 28384:2 0:2 28384:1 0:27 29382:1 0:28
C	HWUSI-EAS1631:75:FC:7:8:5557:14923/1	1	101	0:6 28384:2 0:2 28384:1 0:27 29382:1 0:28
C	HWUSI-EAS1631:75:FC:7:93:6702:11358/1	1	101	0:6 28384:2 0:2 28384:1 0:27 29382:1 0:28
C	HWUSI-EAS1631:75:FC:7:106:16006:11249/1	1	101	0:6 28384:2 0:2 28384:1 0:27 29382:1 0:28
C	HWUSI-EAS1631:75:FC:8:36:12584:20207/2	1	101	0:11 1:5 0:51
C	HWUSI-EAS1631:75:FC:8:62:4108:11094/2	1	101	0:11 1:5 0:3 1:3 0:45
C	HWUSI-EAS1631:75:FC:8:74:12466:13281/2	1	101	0:6 1:5 0:3 1:3 0:50
C	HWUSI-EAS1631:75:FC:7:18:16963:9360/1	1	101	0:1 28384:2 0:2 28384:1 0:27 29382:1 0:33
C	HWUSI-EAS1631:75:FC:7:77:11380:18278/1	1	101	0:6 28384:2 0:2 28384:1 0:27 29382:1 0:28
C	HWUSI-EAS1631:75:FC:7:80:5519:13052/1	1	101	0:6 28384:2 0:2 28384:1 0:27 29382:1 0:28
C	HWUSI-EAS1631:75:FC:7:97:18660:17181/1	1	101	0:6 28384:2 0:2 28384:1 0:27 29382:1 0:28
C	HWUSI-EAS1631:75:FC:8:21:18205:9120/2	1	101	0:6 1:5 0:3 1:3 0:50
C	HWUSI-EAS1631:75:FC:8:25:6992:4698/1	1	101	0:6 28384:2 0:2 28384:1 0:27 29382:1 0:28
C	HWUSI-EAS1631:75:FC:8:39:13442:16702/1	1	101	0:6 28384:2 0:2 28384:1 0:27 29382:1 0:28
C	HWUSI-EAS1631:75:FC:8:57:6504:14849/1	1	101	0:6 28384:2 0:2 28384:1 0:27 29382:1 0:28
C	HWUSI-EAS1631:75:FC:8:98:3709:8581/1	1	101	0:6 28384:2 0:2 28384:1 0:27 29382:1 0:28
C	HWUSI-EAS1631:75:FC:8:111:17935:15986/1	1	101	0:3 28384:2 0:2 28384:1 0:27 29382:1 0:31
C	HWUSI-EAS1631:75:FC:7:32:5135:2026/1	1	101	0:6 28384:2 0:2 28384:1 0:27 29382:1 0:28
C	HWUSI-EAS1631:75:FC:7:45:18488:15072/1	1	101	0:6 28384:2 0:2 28384:1 0:27 29382:1 0:28
C	HWUSI-EAS1631:75:FC:7:58:4967:19739/1	1	101	0:6 28384:2 0:2 28384:1 0:27 29382:1 0:28
C	HWUSI-EAS1631:75:FC:7:67:6083:16527/1	1	101	0:6 28384:2 0:2 28384:1 0:27 29382:1 0:28
C	HWUSI-EAS1631:75:FC:7:80:4478:8819/1	1	101	0:6 28384:2 0:2 28384:1 0:27 29382:1 0:28
C	HWUSI-EAS1631:75:FC:7:102:13639:13438/1	1	101	0:6 28384:2 0:2 28384:1 0:27 29382:1 0:28
C	HWUSI-EAS1631:75:FC:8:27:3794:10618/1	1	101	0:6 28384:2 0:2 28384:1 0:27 29382:1 0:28
C	HWUSI-EAS1631:75:FC:8:42:5702:13833/1	1	101	0:6 28384:2 0:2 28384:1 0:27 29382:1 0:28
C	HWUSI-EAS1631:75:FC:8:78:16878:15170/1	1	101	0:6 28384:2 0:2 28384:1 0:27 29382:1 0:28
C	HWUSI-EAS1631:75:FC:8:79:13812:9550/1	1	101	0:6 28384:2 0:2 28384:1 0:27 29382:1 0:2 A:26
C	HWUSI-EAS1631:75:FC:8:118:13902:1959/1	1	101	0:1 28384:2 0:2 28384:1 0:27 29382:1 0:33
C	HWUSI-EAS1631:75:FC:8:118:14677:6960/1	1	101	0:1 28384:2 0:2 28384:1 0:27 29382:1 0:33
C	HWUSI-EAS1631:75:FC:7:5:17917:20803/1	1	101	0:6 28384:2 0:2 28384:1 0:27 29382:1 0:28
C	HWUSI-EAS1631:75:FC:7:12:13843:4828/1	1	101	0:6 28384:2 0:2 28384:1 0:27 29382:1 0:28
C	HWUSI-EAS1631:75:FC:7:15:5951:12529/1	1	101	0:6 28384:2 0:2 28384:1 0:27 29382:1 0:28
C	HWUSI-EAS1631:75:FC:7:18:8633:8645/1	1	101	0:6 28384:2 0:2 28384:1 0:27 29382:1 0:28
C	HWUSI-EAS1631:75:FC:7:21:13528:19795/1	1	101	0:6 28384:2 0:2 28384:1 0:27 29382:1 0:28
C	HWUSI-EAS1631:75:FC:7:23:4422:5414/1	1	101	0:6 28384:2 0:2 28384:1 0:27 29382:1 0:28
C	HWUSI-EAS1631:75:FC:7:24:15191:10717/1	1	101	0:6 28384:2 0:2 28384:1 0:27 29382:1 0:28
C	HWUSI-EAS1631:75:FC:7:24:8683:14358/1	1	101	0:1 28384:2 0:2 28384:1 0:27 29382:1 0:33
C	HWUSI-EAS1631:75:FC:7:26:3199:10232/1	1	101	0:6 28384:2 0:2 28384:1 0:27 29382:1 0:28
C	HWUSI-EAS1631:75:FC:7:28:9002:13522/1	1	101	0:6 28384:2 0:2 28384:1 0:27 29382:1 0:28
C	HWUSI-EAS1631:75:FC:7:29:3147:11910/1	1	101	0:6 28384:2 0:2 28384:1 0:27 29382:1 0:28
C	HWUSI-EAS1631:75:FC:7:31:7806:15906/1	1	101	0:6 28384:2 0:2 28384:1 0:27 29382:1 0:28
C	HWUSI-EAS1631:75:FC:7:34:12368:4913/1	1	101	0:6 28384:2 0:2 28384:1 0:27 29382:1 0:28
[truncated: 205,381 more rows]
